# Supplementary material for: 4,5-Bis(2,4-di-tert-butyl­phen­oxy)phthalonitrile
Source: Acta Crystallogr Sect E Struct Rep Online. 2011 Feb 26;67(Pt 3):o705–6. doi: 10.1107/S1600536811006118 (PMC3051978; doi:10.1107/S1600536811006118)
Supplement: Supplementary file 2 [file e-67-0o705-Isup2.hkl]

#
# h,k,l, Fc-squared, Fo-squared, sigma(Fo-squared) and status flag
#
data_I
_shelx_title ' 10Tjvt2_0m in P-1'
_shelx_refln_list_code          4
_shelx_F_calc_maximum      162.32
_exptl_crystal_F_000       868.00
_reflns_d_resolution_high  0.7570
 
loop_
 _symmetry_equiv_pos_as_xyz
 'x, y, z'
 '-x, -y, -z'
 
_cell_length_a    10.9470
_cell_length_b    11.0420
_cell_length_c    15.3130
_cell_angle_alpha  99.719
_cell_angle_beta  102.996
_cell_angle_gamma 110.963
 
_shelx_F_squared_multiplier     1.000
 
loop_
 _refln_index_h
 _refln_index_k
 _refln_index_l
 _refln_F_squared_calc
 _refln_F_squared_meas
 _refln_F_squared_sigma
 _refln_observed_status
   2   0   0     2153.13     2101.62     20.25 o
   3   0   0       10.75       13.71      0.54 o
   4   0   0       81.79       79.06      2.26 o
   5   0   0      153.11      216.08      5.37 o
   6   0   0       96.97      117.71      2.80 o
   7   0   0       51.45       58.63      2.22 o
   8   0   0       43.86       47.42      2.17 o
   9   0   0        0.70        1.22      1.15 o
  10   0   0       13.61       14.00      1.96 o
  11   0   0        1.28        3.73      1.76 o
  12   0   0        4.29        8.03      3.73 o
 -13   1   0        0.54        2.78      2.02 o
 -12   1   0       14.33       15.55      4.10 o
 -11   1   0        2.49        1.74      1.99 o
 -10   1   0       28.36       24.46      1.94 o
  -9   1   0       64.25       59.80      2.36 o
  -8   1   0      163.50      163.52      5.11 o
  -7   1   0        6.19        9.24      1.28 o
  -6   1   0       82.33       65.42      4.53 o
  -5   1   0       66.51       82.08      1.93 o
  -4   1   0      603.88      535.71      7.59 o
  -3   1   0     1536.83     1478.27     18.60 o
  -2   1   0     2612.38     2300.02     74.32 o
   1   1   0     4101.15     3763.33     59.05 o
   2   1   0     4222.40     4322.71     36.66 o
   3   1   0       94.62       93.65      1.70 o
   4   1   0    10789.49    11144.10    105.18 o
   5   1   0        9.36       11.05      1.00 o
   6   1   0       16.76       20.95      1.00 o
   7   1   0       10.63       37.44      7.39 o
   8   1   0        0.55        2.70      1.18 o
   9   1   0       72.08       71.19      5.63 o
  10   1   0       19.16       20.77      2.53 o
  11   1   0       24.28       20.71      2.76 o
  12   1   0        7.99        5.31      2.44 o
 -13   2   0       29.56       35.28      2.82 o
 -12   2   0        4.94        5.31      1.49 o
 -11   2   0       27.39       25.44      2.11 o
 -10   2   0        5.66        1.99      1.24 o
  -9   2   0        0.10       -1.24      2.49 o
  -8   2   0      104.89       99.19     10.19 o
  -7   2   0        1.13       -0.11      1.37 o
  -6   2   0       34.62       40.51      1.54 o
  -5   2   0       39.92       46.90      1.66 o
  -4   2   0       99.53       91.21      1.58 o
  -3   2   0     1344.94     1392.63     13.00 o
  -2   2   0     2380.82     2168.25     17.77 o
  -1   2   0      393.66      346.68      5.30 o
   0   2   0     3422.40     3091.37     25.13 o
   1   2   0     2928.87     2769.60     22.68 o
   2   2   0    11854.39    11249.51     94.46 o
   3   2   0       62.56       71.02      1.83 o
   4   2   0     3924.04     3988.62     44.86 o
   5   2   0      291.26      298.46      4.46 o
   6   2   0      193.22      158.67      3.09 o
   7   2   0       54.49       54.76      1.90 o
   8   2   0        0.05       -0.94      1.20 o
   9   2   0        4.77        3.90      1.61 o
  10   2   0        0.31        1.76      1.94 o
  11   2   0        2.24        2.32      2.06 o
 -13   3   0       47.91       48.81      3.04 o
 -12   3   0        5.14        6.13      1.36 o
 -11   3   0       77.45       73.97      2.85 o
 -10   3   0        1.51        5.62      1.43 o
  -8   3   0       11.16       12.18      1.74 o
  -6   3   0       28.87       28.57      1.13 o
  -5   3   0      165.78      155.15      2.21 o
  -4   3   0       76.62      103.63      1.88 o
  -3   3   0        1.80        0.63      0.37 o
  -2   3   0     2490.90     2550.38     19.97 o
  -1   3   0     1335.96     1310.56     10.25 o
   0   3   0      720.84      689.74      6.11 o
   1   3   0     1569.10     1511.47     13.03 o
   2   3   0      108.88      137.64      2.44 o
   3   3   0      737.56      705.18      8.72 o
   4   3   0     1495.51     1473.79     16.73 o
   5   3   0      274.49      248.08      4.72 o
   6   3   0      119.81      141.68      3.50 o
   7   3   0        2.54        0.93      1.09 o
   8   3   0        9.15       29.63      2.28 o
   9   3   0        7.66        6.74      1.96 o
  10   3   0       35.56       29.66      4.99 o
  11   3   0        1.52        2.56      2.72 o
 -13   4   0        0.04       -0.36      1.85 o
 -12   4   0        1.63        4.30      1.89 o
 -11   4   0        0.54        0.47      1.00 o
 -10   4   0        8.16        5.77      1.28 o
  -9   4   0      784.23      798.65     15.98 o
  -8   4   0      125.79      128.65      3.18 o
  -7   4   0       42.64       37.90      1.17 o
  -6   4   0        7.23        9.51      0.77 o
  -5   4   0      581.55      562.58      6.98 o
  -4   4   0       55.62       67.30      1.89 o
  -3   4   0      423.74      381.59      4.25 o
  -2   4   0       46.25       48.22      1.05 o
  -1   4   0       21.52       20.07      0.81 o
   0   4   0      378.89      371.75      3.94 o
   1   4   0      244.86      261.77      3.28 o
   2   4   0        9.46        7.06      0.94 o
   3   4   0       73.16       78.68      2.50 o
   4   4   0       23.94       31.36      1.99 o
   5   4   0      620.44      602.83      8.45 o
   6   4   0      461.17      478.65      8.00 o
   7   4   0      127.12      100.31      3.88 o
   8   4   0       46.71       40.10      2.79 o
   9   4   0       21.20       13.00      2.59 o
  10   4   0        5.10        5.55      2.83 o
 -14   5   0       25.21       27.22      4.72 o
 -13   5   0        2.03        1.74      1.58 o
 -12   5   0       20.81       19.79      4.02 o
 -11   5   0       18.35       18.56      1.99 o
 -10   5   0      331.83      325.04      7.69 o
  -9   5   0        0.32       -0.79      1.14 o
  -8   5   0       76.65       76.73      1.91 o
  -7   5   0        0.00        1.17      0.60 o
  -6   5   0       51.77       39.63      1.79 o
  -5   5   0       18.02       19.63      1.02 o
  -4   5   0      261.91      269.94      3.70 o
  -3   5   0       64.89       56.77      1.52 o
  -2   5   0      147.33      138.07      2.15 o
  -1   5   0       57.32       70.17      2.30 o
   0   5   0       94.09       76.83      1.83 o
   1   5   0     1424.30     1449.38     14.69 o
   2   5   0        4.39        6.54      0.95 o
   3   5   0        9.66        6.48      1.15 o
   4   5   0        5.10        8.09      1.41 o
   5   5   0       11.08       16.02      1.99 o
   6   5   0       32.03       34.44      2.70 o
   7   5   0      199.61      196.59      8.88 o
   8   5   0       74.77       65.17      3.72 o
   9   5   0       13.46        6.66      2.06 o
  10   5   0       19.60       13.18      5.72 o
 -14   6   0       20.31       19.66      2.57 o
 -13   6   0        0.21        0.10      1.55 o
 -12   6   0       18.32       17.13      3.04 o
 -11   6   0        0.25       -0.80      1.33 o
 -10   6   0        0.11       -1.23      1.23 o
  -9   6   0       62.74       62.33      2.19 o
  -8   6   0       64.95       65.58      2.21 o
  -7   6   0       11.80        9.36      1.39 o
  -6   6   0       82.77       77.52      1.94 o
  -5   6   0      379.87      390.36      5.05 o
  -4   6   0      379.73      385.83      4.64 o
  -3   6   0        0.28        1.40      0.54 o
  -2   6   0       75.76       76.41      2.20 o
  -1   6   0      461.20      541.07      7.53 o
   0   6   0      844.25      817.91      9.25 o
   1   6   0       14.99       22.90      1.55 o
   2   6   0        0.34        0.32      0.97 o
   3   6   0        6.40        5.02      1.11 o
   4   6   0       65.83       67.73      3.17 o
   5   6   0      196.45      203.61      5.08 o
   6   6   0       40.14       44.12      3.15 o
   7   6   0        0.04        0.90      1.60 o
   8   6   0        0.94       -0.88      1.87 o
   9   6   0       16.98       18.17      4.59 o
 -14   7   0        5.99        3.39      2.23 o
 -13   7   0        4.67        1.58      2.27 o
 -12   7   0       33.54       32.02      4.70 o
 -11   7   0        0.55        0.70      1.65 o
 -10   7   0       77.41       73.64      3.04 o
  -9   7   0       32.95       34.10      2.63 o
  -8   7   0       93.23      101.09      3.21 o
  -7   7   0       11.71       31.85      2.94 o
  -6   7   0       13.38       24.58      1.39 o
  -5   7   0       21.71       13.52      0.95 o
  -4   7   0        0.01        0.35      0.62 o
  -3   7   0      266.02      264.82      4.09 o
  -2   7   0       28.51       27.03      1.39 o
  -1   7   0        7.24        7.26      1.08 o
   0   7   0        3.72        3.88      0.94 o
   1   7   0        4.62        3.45      1.02 o
   2   7   0        0.56        0.14      1.01 o
   3   7   0      120.97      103.39      3.81 o
   4   7   0      198.78      208.90      5.28 o
   5   7   0       51.65       55.22      3.89 o
   6   7   0        1.54        1.47      1.80 o
   7   7   0        0.29       -2.08      2.08 o
   8   7   0        0.98        1.80      2.86 o
 -13   8   0       17.20       16.90      3.87 o
 -12   8   0        0.13       -0.52      1.85 o
 -11   8   0        1.14       -0.11      1.35 o
 -10   8   0        7.93        7.58      1.37 o
  -9   8   0        5.10        4.25      1.29 o
  -8   8   0      146.84      160.49      4.87 o
  -7   8   0       63.54       68.20      2.95 o
  -6   8   0        2.43        1.68      0.71 o
  -5   8   0       11.03        8.53      0.98 o
  -4   8   0       75.76       75.71      2.49 o
  -3   8   0        1.82        1.42      0.77 o
  -2   8   0       15.59       19.01      1.50 o
  -1   8   0       34.94       32.28      2.22 o
   0   8   0        0.08        0.67      1.04 o
   1   8   0        0.00       -1.12      1.12 o
   2   8   0       49.87       41.35      3.40 o
   3   8   0       30.06       32.25      2.74 o
   4   8   0       46.01       56.49      5.64 o
   5   8   0        9.16        9.20      3.22 o
   6   8   0        2.03        4.66      3.16 o
   7   8   0       10.04        8.63      3.81 o
 -13   9   0        3.25        5.88      2.58 o
 -12   9   0        5.74        6.48      2.36 o
 -11   9   0        0.68        2.05      1.43 o
 -10   9   0        9.87        5.07      1.65 o
  -9   9   0        2.17        1.12      1.50 o
  -8   9   0      283.89      256.68      5.62 o
  -7   9   0       13.01       10.72      1.51 o
  -6   9   0       15.88       12.65      1.60 o
  -5   9   0       48.27       49.71      2.06 o
  -4   9   0        0.05       -0.97      0.97 o
  -3   9   0       27.08       33.17      2.85 o
  -2   9   0      163.42      144.45      6.01 o
  -1   9   0        0.15       -1.30      1.30 o
   0   9   0        0.60        0.21      1.44 o
   1   9   0       21.93       15.06      2.36 o
   2   9   0       13.83       13.22      2.31 o
   3   9   0        8.45        3.61      2.37 o
   4   9   0       19.67       15.85      4.00 o
   5   9   0        0.08        1.07      3.85 o
   6   9   0        1.60        0.33      3.28 o
 -13  10   0       54.55       75.92      8.11 o
 -12  10   0       45.88       49.17      4.64 o
 -11  10   0       74.54       86.11      4.15 o
 -10  10   0        0.67        0.18      1.42 o
  -9  10   0      255.64      265.28      7.52 o
  -8  10   0       15.06       21.73      2.61 o
  -7  10   0       76.10       71.57      4.10 o
  -6  10   0       43.30       42.04      3.06 o
  -5  10   0        3.02        3.14      1.66 o
  -4  10   0      529.55      528.28      9.78 o
  -3  10   0      125.41      121.51      5.10 o
  -2  10   0       49.57       52.60      6.10 o
  -1  10   0        6.33        1.96      1.71 o
   0  10   0       10.09        7.37      2.10 o
   1  10   0       16.61       16.08      2.61 o
   2  10   0       26.15       29.26      3.38 o
   3  10   0        6.75        0.90      3.36 o
   4  10   0        2.26        1.49      3.11 o
   5  10   0        0.11       -0.92      3.52 o
 -12  11   0       18.60       16.90      2.91 o
 -11  11   0       32.76       35.60      3.38 o
 -10  11   0       29.32       27.11      3.22 o
  -9  11   0       35.90       32.43      3.24 o
  -8  11   0       20.69       23.12      3.34 o
  -7  11   0       37.44       48.91      4.38 o
  -6  11   0       11.99       12.81      2.40 o
  -5  11   0       84.46       81.71      4.89 o
  -4  11   0      131.84      117.56      6.93 o
  -3  11   0       34.09       33.83      4.10 o
  -2  11   0       11.56        6.41      2.17 o
  -1  11   0        0.16       -0.96      1.81 o
   0  11   0       77.35       78.90      5.18 o
   1  11   0       26.50       19.87      3.03 o
   2  11   0        0.10       -2.44      2.44 o
   3  11   0        1.19        3.40      3.52 o
 -11  12   0       10.51        7.61      3.36 o
 -10  12   0        6.99        5.66      2.63 o
  -9  12   0       49.23       55.93      4.95 o
  -8  12   0       38.22       42.35      4.49 o
  -7  12   0       99.35      101.16      5.68 o
  -6  12   0       28.70       34.26      3.61 o
  -5  12   0       52.96       53.23      5.11 o
  -4  12   0       41.46       39.30      4.55 o
  -3  12   0        0.63       -2.14      2.14 o
  -2  12   0        4.54        1.20      2.34 o
  -1  12   0        0.11       -1.93      2.06 o
   0  12   0       32.85       37.43      4.99 o
   1  12   0        1.29       -2.27      2.27 o
   2  12   0        2.10        5.75      4.03 o
 -10  13   0       79.02       98.34      9.53 o
  -9  13   0      122.63      151.17      8.51 o
  -8  13   0       66.88       79.39      6.18 o
  -7  13   0        0.03        1.23      3.29 o
  -6  13   0        2.69        4.46      2.76 o
  -5  13   0       55.15       65.54      5.90 o
  -4  13   0       20.39       26.14      4.20 o
  -3  13   0       20.82       19.17      6.09 o
  -2  13   0        8.81        4.19      3.06 o
  -1  13   0        6.60        6.70      3.13 o
   0  13   0       34.86       42.21      5.18 o
  -8  14   0       24.92       30.89      5.91 o
  -7  14   0       62.33       63.71      7.71 o
  -6  14   0       13.77       11.50      6.66 o
  -5  14   0       20.72       29.54      4.72 o
  -4  14   0        8.27       12.12      3.71 o
  -3  14   0       23.33       35.46      5.01 o
   3 -14   1        1.57        7.21      3.20 o
   4 -14   1       70.91       76.25      6.74 o
   5 -14   1       15.16       12.21      3.75 o
   6 -14   1        0.02       -0.98      2.59 o
   7 -14   1       34.40       35.13      4.72 o
   8 -14   1       88.09      114.20      9.92 o
   0 -13   1        3.28        4.44      3.25 o
   1 -13   1       50.56       53.93      5.67 o
   2 -13   1        4.23        2.81      2.82 o
   3 -13   1       13.38       17.23      3.57 o
   4 -13   1       49.41       41.15      4.91 o
   5 -13   1       72.45       62.80      5.81 o
   6 -13   1       13.50       14.92      2.85 o
   7 -13   1       42.03       36.50      4.43 o
   8 -13   1       14.26       10.64      3.07 o
   9 -13   1       10.38        5.87      2.77 o
  10 -13   1        0.04        0.20      2.58 o
  -2 -12   1        0.01       -1.24      3.22 o
  -1 -12   1       34.26       36.20      3.98 o
   0 -12   1        3.39        0.36      2.37 o
   1 -12   1      138.00      154.66      6.95 o
   2 -12   1        8.05        9.15      5.28 o
   3 -12   1      208.61      207.81      8.65 o
   4 -12   1        1.78        1.52      2.30 o
   5 -12   1        5.32        3.73      2.02 o
   6 -12   1       30.75       34.65      3.61 o
   7 -12   1       49.60       47.08      3.91 o
   8 -12   1       44.40       49.84      4.73 o
   9 -12   1       24.70       21.36      3.47 o
  10 -12   1        8.97       10.24      2.95 o
  11 -12   1       10.03        4.35      2.61 o
  -4 -11   1        6.81        7.08      4.60 o
  -3 -11   1       18.00       14.09      4.17 o
  -2 -11   1        2.35        4.43      2.36 o
  -1 -11   1        6.67        2.64      1.89 o
   0 -11   1       14.26       15.82      4.42 o
   1 -11   1      120.44      126.86      6.19 o
   2 -11   1       11.36        7.41      3.30 o
   3 -11   1      383.58      411.21      8.94 o
   4 -11   1        4.81        5.86      1.90 o
   5 -11   1      188.02      189.00      8.46 o
   6 -11   1       98.48      111.66      5.63 o
   7 -11   1        3.79        1.82      1.70 o
   8 -11   1        1.56        2.77      1.89 o
   9 -11   1      137.05      158.01      6.18 o
  10 -11   1        5.50        8.25      2.33 o
  11 -11   1       35.87       34.79      3.44 o
  12 -11   1        1.39        0.72      1.97 o
  -5 -10   1       13.78       11.31      4.06 o
  -4 -10   1        0.01        0.65      2.98 o
  -3 -10   1       27.15       26.85      5.34 o
  -2 -10   1       10.33        2.62      2.05 o
  -1 -10   1        3.36        3.87      1.92 o
   0 -10   1       15.80       12.94      2.40 o
   1 -10   1       39.34       49.10      3.32 o
   2 -10   1      114.68      125.35      4.88 o
   3 -10   1      157.62      165.46      4.56 o
   4 -10   1        9.45        3.12      1.61 o
   5 -10   1      736.17      753.11     10.73 o
   6 -10   1        0.53       -1.12      1.12 o
   7 -10   1      176.37      185.82      6.21 o
   8 -10   1       27.49       31.15      3.05 o
   9 -10   1        2.31        2.16      1.48 o
  10 -10   1       24.96       19.44      2.25 o
  11 -10   1        5.59       11.01      2.69 o
  12 -10   1        4.90        2.01      2.53 o
  13 -10   1       18.57       14.18      4.74 o
  -6  -9   1       41.91       35.95      5.60 o
  -5  -9   1        1.00       -1.65      2.56 o
  -4  -9   1       30.62       25.47      4.60 o
  -3  -9   1       17.59       24.72      3.89 o
  -2  -9   1        0.75        1.72      1.57 o
  -1  -9   1       20.81        6.21      1.70 o
   0  -9   1        1.88        5.68      1.55 o
   1  -9   1       10.09       12.97      1.85 o
   2  -9   1        5.58        9.42      1.61 o
   3  -9   1       11.11       11.83      1.61 o
   4  -9   1      343.41      317.11      4.96 o
   5  -9   1      437.87      421.47      5.99 o
   6  -9   1      190.73      185.19      3.58 o
   7  -9   1      134.66      117.96      3.52 o
   8  -9   1        0.13        0.09      1.08 o
   9  -9   1      178.31      174.43      4.99 o
  10  -9   1        6.28        2.84      1.32 o
  11  -9   1       28.84       27.87      2.34 o
  12  -9   1       17.35       21.08      3.22 o
  13  -9   1        0.21       -1.23      2.19 o
  -7  -8   1        0.07       -1.20      2.78 o
  -6  -8   1        1.28        2.45      4.23 o
  -5  -8   1        6.53        7.60      2.53 o
  -4  -8   1       20.27       20.75      2.75 o
  -3  -8   1       61.33       70.85      3.65 o
  -2  -8   1        4.87        2.71      1.13 o
  -1  -8   1       39.56       32.62      2.34 o
   0  -8   1       19.24       17.17      1.53 o
   1  -8   1      184.79      170.55      3.77 o
   2  -8   1        1.06        1.06      0.78 o
   3  -8   1      307.41      307.92      4.60 o
   4  -8   1        3.37        4.69      0.91 o
   5  -8   1      145.37      164.22      3.20 o
   6  -8   1      160.17      137.61      3.00 o
   7  -8   1      364.57      329.00      5.68 o
   8  -8   1      203.00      194.94      4.51 o
   9  -8   1      126.55      121.51      3.87 o
  10  -8   1       52.31       51.43      3.48 o
  11  -8   1       13.36       10.36      3.36 o
  12  -8   1       10.76       10.81      4.19 o
  13  -8   1        7.50        3.71      2.76 o
  -8  -7   1       14.97       20.21      3.83 o
  -7  -7   1        1.98        0.93      2.29 o
  -6  -7   1        0.09       -0.21      1.56 o
  -5  -7   1        0.30       12.23      2.20 o
  -4  -7   1      121.32      118.78      4.08 o
  -3  -7   1      106.57      130.05      3.69 o
  -2  -7   1        0.31       -0.53      0.77 o
  -1  -7   1       40.07       41.07      2.18 o
   0  -7   1       41.33       38.61      2.09 o
   1  -7   1       25.65       32.12      1.84 o
   2  -7   1      412.25      401.11      5.43 o
   3  -7   1       17.22       17.59      1.14 o
   4  -7   1      715.37      652.77      8.04 o
   5  -7   1        9.81        9.67      1.05 o
   6  -7   1      138.41      147.74      3.10 o
   7  -7   1      191.58      193.01      3.75 o
   8  -7   1       83.07       94.91      3.25 o
   9  -7   1       40.29       30.94      3.69 o
  10  -7   1       61.90       67.16      3.01 o
  11  -7   1       57.83       56.94      7.56 o
  12  -7   1       54.20       60.11      4.20 o
  13  -7   1        9.81       10.62      2.39 o
  -9  -6   1        0.01       -1.07      3.33 o
  -8  -6   1        1.00        0.39      1.86 o
  -7  -6   1       13.33       12.75      2.19 o
  -6  -6   1        0.16       -1.07      1.29 o
  -5  -6   1        7.72        4.97      1.41 o
  -4  -6   1      485.90      476.70      8.16 o
  -3  -6   1      303.57      301.95      5.04 o
  -2  -6   1        1.70        2.15      0.79 o
  -1  -6   1        7.91        6.85      1.15 o
   0  -6   1        1.25        1.10      0.68 o
   1  -6   1       11.59       19.30      1.27 o
   2  -6   1       13.49        9.86      0.88 o
   3  -6   1       33.59       39.39      1.39 o
   4  -6   1      684.50      642.58      7.79 o
   5  -6   1      397.95      422.47      5.68 o
   6  -6   1       81.66       75.21      2.04 o
   7  -6   1       16.93       16.13      1.42 o
   8  -6   1      592.29      578.33      8.24 o
   9  -6   1       32.57       35.56      1.78 o
  10  -6   1      154.36      144.00      7.11 o
  11  -6   1       68.47       80.59      4.23 o
  12  -6   1       30.85       27.26      2.80 o
  13  -6   1        7.43        5.39      2.02 o
 -10  -5   1        9.50        8.56      3.20 o
  -9  -5   1      100.15       93.85     10.84 o
  -8  -5   1        7.36        6.42      1.74 o
  -7  -5   1      120.41      106.10      4.21 o
  -6  -5   1       61.46       54.25      3.13 o
  -5  -5   1      118.36      128.96      3.69 o
  -4  -5   1      157.84      170.25      3.54 o
  -3  -5   1       10.56        6.95      1.07 o
  -2  -5   1        0.09        0.84      0.64 o
  -1  -5   1      471.68      468.25      6.19 o
   0  -5   1     2425.43     2616.14     24.69 o
   1  -5   1     2422.95     2309.06     24.59 o
   2  -5   1       42.86       46.66      1.31 o
   3  -5   1      156.42      121.59      2.25 o
   4  -5   1      925.68      933.53     10.22 o
   5  -5   1     1110.74     1185.76     13.60 o
   6  -5   1       37.73       47.45      1.97 o
   7  -5   1        2.24        3.71      0.67 o
   8  -5   1      197.87      218.83      3.71 o
   9  -5   1       16.96       19.33      2.08 o
  10  -5   1       60.13       61.19      4.80 o
  11  -5   1        0.38        0.43      1.54 o
  12  -5   1       77.94       79.59      4.01 o
  13  -5   1       10.42       14.70      3.52 o
 -10  -4   1        8.77       10.01      2.84 o
  -9  -4   1       56.59       60.70      7.61 o
  -8  -4   1       51.52       63.26      3.24 o
  -7  -4   1      122.74      110.92      3.92 o
  -6  -4   1       15.20       15.83      1.62 o
  -5  -4   1      456.72      431.47      6.94 o
  -4  -4   1        1.23       -0.29      0.63 o
  -3  -4   1       61.75       57.99      2.58 o
  -2  -4   1       20.09       20.80      1.01 o
  -1  -4   1      106.23       91.85      1.88 o
   0  -4   1     2423.19     2348.88     18.13 o
   1  -4   1      454.86      452.22      4.42 o
   2  -4   1      167.51      171.90      2.08 o
   3  -4   1      415.46      441.14      4.95 o
   4  -4   1     1110.87     1251.21     13.89 o
   5  -4   1     1014.88     1024.87     12.66 o
   6  -4   1      556.13      554.55      6.58 o
   7  -4   1      131.92      125.24      2.28 o
   8  -4   1      519.19      522.05      8.22 o
   9  -4   1      683.09      677.72     13.02 o
  10  -4   1        0.04        1.02      1.12 o
  11  -4   1       39.12       31.55      2.39 o
  12  -4   1       65.30       75.95      4.60 o
  13  -4   1       14.19       13.79      2.24 o
 -11  -3   1       15.40       17.30      3.18 o
 -10  -3   1        0.09       -0.56      1.91 o
  -9  -3   1       21.56       19.69      2.61 o
  -8  -3   1      106.52      103.24      3.44 o
  -7  -3   1       97.99       88.05      3.21 o
  -6  -3   1      245.74      226.27      4.07 o
  -5  -3   1      681.03      674.28      9.44 o
  -4  -3   1      348.16      378.56      5.08 o
  -3  -3   1      866.23      913.56     13.33 o
  -2  -3   1       90.60       71.81      1.55 o
  -1  -3   1      506.01      494.87      4.65 o
   0  -3   1      127.18      119.27      1.53 o
   1  -3   1      373.89      400.44      3.78 o
   2  -3   1        0.14       -0.27      0.27 o
   3  -3   1     1037.22     1037.35     10.13 o
   4  -3   1      107.29      112.67      1.99 o
   5  -3   1        1.09        3.16      0.87 o
   6  -3   1       97.41       92.64      1.61 o
   7  -3   1        6.56        8.97      1.04 o
   8  -3   1      114.25      112.24      2.82 o
   9  -3   1       84.71       83.33      3.09 o
  10  -3   1       40.71       30.05      2.17 o
  11  -3   1        7.75        7.42      1.49 o
  12  -3   1       28.53       37.13      3.67 o
  13  -3   1       35.88       31.80      2.89 o
 -12  -2   1        7.35       13.76      3.11 o
 -11  -2   1       15.39       12.49      2.51 o
 -10  -2   1       32.73       37.30      4.40 o
  -9  -2   1        6.79        5.86      1.61 o
  -8  -2   1        4.45        0.46      1.21 o
  -7  -2   1       25.69       25.28      1.59 o
  -6  -2   1      199.67      204.31      3.77 o
  -5  -2   1      756.43      751.77      9.07 o
  -4  -2   1        7.97        8.33      0.81 o
  -3  -2   1      779.15      830.31      8.35 o
  -2  -2   1      265.44      260.64      2.94 o
  -1  -2   1     1944.52     1946.12     14.77 o
   0  -2   1    10243.13     9191.79    103.66 o
   1  -2   1      603.03      561.54      8.04 o
   2  -2   1     1233.63     1209.57     10.23 o
   3  -2   1      700.03      667.02      7.53 o
   4  -2   1       91.62      128.54      4.42 o
   5  -2   1        6.60        8.39      0.61 o
   6  -2   1      220.72      223.74      3.96 o
   7  -2   1       65.19       70.70      1.89 o
   8  -2   1       67.89       60.44      1.90 o
   9  -2   1       66.98       65.67      2.68 o
  10  -2   1       46.62       55.00      2.73 o
  11  -2   1        2.06        0.97      1.41 o
  12  -2   1        0.14        0.25      2.11 o
  13  -2   1        2.01       -1.35      1.84 o
 -12  -1   1       13.08       10.44      2.86 o
 -11  -1   1        1.93        1.99      1.76 o
 -10  -1   1        3.87        3.04      1.50 o
  -9  -1   1       59.53       52.26      2.91 o
  -8  -1   1        9.70        4.75      1.21 o
  -7  -1   1        1.57       -0.35      0.64 o
  -6  -1   1       21.45       17.31      1.13 o
  -5  -1   1      195.84      198.96      2.89 o
  -4  -1   1      241.84      252.97      6.52 o
  -3  -1   1     3994.94     3749.88     33.88 o
  -2  -1   1    13974.01    13297.97    126.39 o
  -1  -1   1     7298.58     6539.86     78.33 o
   2  -1   1     3805.26     3474.35     38.06 o
   3  -1   1       56.30       59.35      1.02 o
   4  -1   1     1144.42     1221.50     13.95 o
   5  -1   1      636.31      627.07      9.48 o
   6  -1   1      149.69      119.75      2.55 o
   7  -1   1       41.77       40.44      1.57 o
   8  -1   1        0.00       -0.07      0.74 o
   9  -1   1      164.85      143.91      4.40 o
  10  -1   1        8.73        7.40      1.56 o
  11  -1   1       11.60       15.73      2.15 o
  12  -1   1        1.84        2.73      1.93 o
 -13   0   1       12.19       11.32      2.51 o
 -12   0   1        0.06        1.02      1.55 o
 -11   0   1       24.10       20.35      2.26 o
 -10   0   1      130.35      125.42      6.71 o
  -9   0   1       23.51       17.91      1.47 o
  -8   0   1        2.41        1.81      0.59 o
  -7   0   1       32.76       31.23      2.73 o
  -6   0   1      892.77      907.09     16.75 o
  -5   0   1     1395.36     1414.95     18.55 o
  -4   0   1      517.92      445.30      6.49 o
  -3   0   1       59.48       68.41      1.46 o
  -2   0   1     2690.87     2318.67     52.72 o
   2   0   1     9348.75     8725.85     94.77 o
   3   0   1      844.23      754.06      7.77 o
   4   0   1       23.06       20.53      0.82 o
   5   0   1        0.06        0.44      0.38 o
   6   0   1        8.67       11.89      1.26 o
   7   0   1       10.73        8.19      1.04 o
   8   0   1       14.28        7.77      1.39 o
   9   0   1       13.37       16.74      2.01 o
  10   0   1        0.26        0.52      1.37 o
  11   0   1        6.76        5.03      1.88 o
  12   0   1       14.16       18.76      2.99 o
 -13   1   1       21.31       25.41      2.72 o
 -12   1   1        0.22       -0.75      1.74 o
 -11   1   1        8.30        6.61      1.37 o
  -9   1   1       57.82       51.96      7.95 o
  -8   1   1      131.16      135.88      7.12 o
  -7   1   1       33.68       34.06      4.10 o
  -6   1   1      377.37      359.25      9.08 o
  -5   1   1      297.92      280.18     12.89 o
  -4   1   1       41.72       44.15      4.66 o
  -3   1   1       40.32       38.55      1.03 o
  -2   1   1      108.88       78.73      5.38 o
   1   1   1     1931.88     1808.62     14.93 o
   2   1   1     5604.84     5358.25     47.74 o
   3   1   1     1997.28     1867.80     21.25 o
   4   1   1      230.41      203.78      3.50 o
   5   1   1      181.65      210.45      3.34 o
   6   1   1        0.58        1.26      1.13 o
   7   1   1       25.81       21.86      1.21 o
   8   1   1       23.53       20.75      8.33 o
   9   1   1       57.99       67.22      3.98 o
  10   1   1       34.42       35.71      4.00 o
  11   1   1       11.47       10.35      2.34 o
  12   1   1        0.35       -1.07      2.26 o
 -13   2   1       96.58      114.42     18.89 o
 -12   2   1        6.97       21.13      5.97 o
  -8   2   1       57.94       68.86      7.71 o
  -7   2   1       60.13       65.13      6.71 o
  -6   2   1      227.18      232.75      6.84 o
  -5   2   1       73.34       63.35      1.67 o
  -4   2   1     2777.89     2690.50     27.69 o
  -3   2   1      874.41      843.40      8.01 o
  -2   2   1     5553.40     5225.92     40.04 o
  -1   2   1        4.29        5.10      0.29 o
   0   2   1     3667.33     3379.08     26.41 o
   1   2   1       66.74       69.35      1.19 o
   2   2   1     2190.71     2142.78     21.14 o
   3   2   1        9.55        9.29      0.83 o
   4   2   1      321.53      296.11      4.93 o
   5   2   1      451.35      448.80      6.81 o
   6   2   1      113.79      112.77      3.99 o
   7   2   1       15.86       24.02      1.62 o
   8   2   1       13.64       10.64      1.41 o
   9   2   1       29.52       27.17      2.90 o
  10   2   1        0.26       -0.95      1.80 o
  11   2   1        0.10       -0.29      2.37 o
 -13   3   1        4.78        1.74      4.72 o
 -12   3   1        0.10       -2.98      3.48 o
 -11   3   1       22.01       31.07      6.21 o
 -10   3   1       35.75       35.55      6.21 o
  -9   3   1      801.93      799.72     29.09 o
  -8   3   1      159.56      134.26     11.19 o
  -7   3   1      229.68      233.91      6.43 o
  -6   3   1        7.24        5.91      0.58 o
  -5   3   1       73.16       63.83      1.29 o
  -4   3   1      541.53      536.85      5.66 o
  -3   3   1     3759.94     3669.30     29.72 o
  -2   3   1     1415.36     1355.59     10.57 o
  -1   3   1      442.14      401.89      3.86 o
   0   3   1      112.96       94.35      1.59 o
   1   3   1        0.79        0.34      0.42 o
   2   3   1      779.42      771.15     10.08 o
   3   3   1       18.06       15.61      1.25 o
   4   3   1     1383.75     1423.15     17.57 o
   5   3   1       42.27       46.10      2.40 o
   6   3   1       52.19       53.13      2.52 o
   7   3   1        3.18        2.33      1.22 o
   8   3   1        5.33       -1.45      1.45 o
   9   3   1       27.80       39.53      3.80 o
  10   3   1        0.14        0.30      2.22 o
  11   3   1        1.68        2.43      2.93 o
 -14   4   1        0.01       -4.72      4.72 o
 -13   4   1       40.59       43.70      3.44 o
 -12   4   1       11.18        9.55      3.98 o
 -11   4   1       12.59        8.96      1.25 o
 -10   4   1      257.26      260.66      5.89 o
  -9   4   1        2.99        0.59      0.97 o
  -8   4   1      596.61      591.79      9.51 o
  -7   4   1      166.55      181.74      3.81 o
  -6   4   1       35.83       37.80      1.58 o
  -5   4   1     1659.89     1798.78     19.39 o
  -4   4   1       33.01       44.95      1.21 o
  -3   4   1      119.11      119.36      1.74 o
  -2   4   1      799.76      765.76      6.34 o
  -1   4   1      103.20      130.40      2.02 o
   0   4   1      561.98      564.84      6.02 o
   1   4   1      170.49      174.40      3.34 o
   2   4   1        9.00        8.29      1.03 o
   3   4   1      319.34      312.65      6.82 o
   4   4   1      328.11      364.31      6.29 o
   5   4   1      127.53      152.70      4.85 o
   6   4   1     1024.63     1049.78     16.08 o
   7   4   1       83.05       89.64      3.94 o
   8   4   1       55.97       50.47      4.30 o
   9   4   1        1.84        2.67      1.65 o
  10   4   1        0.43        1.11      2.52 o
 -14   5   1        2.94        2.69      2.94 o
 -13   5   1        4.20        2.84      1.48 o
 -12   5   1        8.79        6.15      2.42 o
 -11   5   1        5.77        5.78      3.06 o
 -10   5   1       29.11       27.57      2.20 o
  -9   5   1     1053.58     1044.45     18.97 o
  -8   5   1       18.23       17.31      1.12 o
  -7   5   1       25.81       20.64      1.21 o
  -6   5   1       23.67       23.80      1.46 o
  -5   5   1      317.38      305.94      3.93 o
  -4   5   1     1557.74     1760.70     17.79 o
  -3   5   1     2468.58     2562.77     22.50 o
  -2   5   1       28.18       41.57      1.23 o
  -1   5   1      771.24      727.85     10.28 o
   0   5   1       39.05       47.64      3.05 o
   1   5   1      525.60      524.81      6.90 o
   2   5   1      381.02      370.53      5.91 o
   3   5   1       62.36       43.21      2.33 o
   4   5   1      284.00      304.84      7.19 o
   5   5   1        3.86        2.30      1.28 o
   6   5   1       63.21       80.28      4.28 o
   7   5   1        0.27        0.58      1.47 o
   8   5   1       35.14       38.12      3.07 o
   9   5   1       11.49       10.61      6.96 o
 -14   6   1        0.80       -1.05      2.01 o
 -13   6   1        1.75        1.50      1.58 o
 -12   6   1        4.23        2.28      1.47 o
 -11   6   1       15.68       14.28      3.42 o
 -10   6   1        0.12       -1.07      1.21 o
  -9   6   1       31.62       33.66      1.85 o
  -8   6   1       18.12       18.09      1.16 o
  -7   6   1       22.42       39.61      1.88 o
  -6   6   1       41.61       56.06      2.05 o
  -5   6   1      491.33      525.06      6.44 o
  -4   6   1      230.82      233.05      3.59 o
  -3   6   1        9.00        9.87      0.87 o
  -2   6   1        8.06        9.20      0.95 o
  -1   6   1        1.43        2.70      0.71 o
   0   6   1      119.05      177.25      4.15 o
   1   6   1      384.10      356.17      6.39 o
   2   6   1        2.41        3.37      1.06 o
   3   6   1       84.29       72.77      3.56 o
   4   6   1       58.18       71.82      3.37 o
   5   6   1      186.37      179.44      5.48 o
   6   6   1        2.07        3.19      1.72 o
   7   6   1       18.91       10.16      2.45 o
   8   6   1      106.55      125.26      5.99 o
 -14   7   1        1.97        0.80      1.82 o
 -13   7   1        7.11        4.14      1.96 o
 -12   7   1        1.87        1.89      1.76 o
 -11   7   1        2.67        7.89      3.35 o
 -10   7   1        1.17        1.46      0.92 o
  -9   7   1        4.32        7.02      1.26 o
  -8   7   1       10.07       17.12      1.61 o
  -7   7   1       20.48       32.45      1.73 o
  -6   7   1      264.27      282.69      4.87 o
  -5   7   1      440.48      459.56      6.79 o
  -4   7   1       83.57       79.85      4.32 o
  -3   7   1       16.01       13.37      1.11 o
  -2   7   1       84.84       87.07      3.74 o
  -1   7   1       30.08       30.69      2.50 o
   0   7   1        0.01        0.03      0.80 o
   1   7   1       37.80       37.95      2.37 o
   2   7   1       22.24       22.72      2.00 o
   3   7   1       46.46       36.43      2.84 o
   4   7   1      171.66      176.67      6.45 o
   5   7   1       41.78       33.23      3.25 o
   6   7   1       28.06       26.76      4.02 o
   7   7   1        0.01       -0.24      2.28 o
   8   7   1       35.01       37.54      6.46 o
 -14   8   1        0.07       -0.73      2.12 o
 -13   8   1       20.81       24.16      3.22 o
 -12   8   1        3.66        3.97      2.04 o
 -11   8   1        2.45       -0.25      1.03 o
 -10   8   1       17.32       15.90      2.21 o
  -9   8   1      268.90      228.02      6.07 o
  -8   8   1      128.38       97.50      3.94 o
  -7   8   1       24.64       22.24      1.79 o
  -6   8   1       67.63       66.16      2.67 o
  -5   8   1       16.31       13.70      1.51 o
  -4   8   1      668.52      617.82      8.63 o
  -3   8   1      437.21      416.66      6.67 o
  -2   8   1      198.74      186.56      4.16 o
  -1   8   1      111.40      101.61      5.97 o
   0   8   1       35.31       24.55      2.23 o
   1   8   1        4.87        4.00      1.43 o
   2   8   1        8.62        5.41      1.69 o
   3   8   1        2.13        2.10      1.57 o
   4   8   1       15.53       15.06      7.12 o
   5   8   1       18.54       17.28      4.60 o
   6   8   1        0.46       -1.98      2.57 o
   7   8   1       18.00       10.91      4.09 o
 -13   9   1       32.72       35.68      5.07 o
 -12   9   1        3.76        4.23      2.34 o
 -11   9   1       50.86       46.58      2.84 o
 -10   9   1       31.79       31.93      2.48 o
  -9   9   1       71.95       64.76      3.92 o
  -8   9   1       47.91       60.76      3.05 o
  -7   9   1        0.02       -0.26      1.04 o
  -6   9   1       47.41       37.29      2.42 o
  -5   9   1      647.89      698.81     11.84 o
  -4   9   1     1105.12     1111.98     15.22 o
  -3   9   1      465.22      469.50     10.15 o
  -2   9   1       17.71       25.24      2.80 o
  -1   9   1        8.73        3.54      1.61 o
   0   9   1       70.82       63.03      5.81 o
   1   9   1       44.25       37.65      3.62 o
   2   9   1       13.29        7.89      2.49 o
   3   9   1        3.85        2.67      2.30 o
   4   9   1        0.31       -3.73      4.23 o
   5   9   1        1.56        2.93      4.10 o
   6   9   1        1.36        0.52      3.16 o
 -13  10   1       13.57       10.19      3.11 o
 -12  10   1       17.82       21.15      3.50 o
 -11  10   1        1.22        0.13      1.46 o
 -10  10   1       16.91       12.50      2.33 o
  -9  10   1        2.86        2.43      1.70 o
  -8  10   1        6.99        6.24      1.89 o
  -7  10   1       49.03       55.30      3.54 o
  -6  10   1       76.72       72.11      3.84 o
  -5  10   1        1.06        0.41      1.51 o
  -4  10   1       61.67       67.78     12.11 o
  -3  10   1       73.02       71.17      4.52 o
  -2  10   1       25.28       22.82      2.66 o
  -1  10   1       22.48       20.99      2.73 o
   0  10   1       21.85       22.55      2.83 o
   1  10   1       34.95       40.06      3.72 o
   2  10   1        0.03        2.14      2.36 o
   3  10   1        0.63        1.16      2.80 o
   4  10   1       12.70        8.77      7.08 o
 -12  11   1       11.08       14.74      2.54 o
 -11  11   1        5.08        6.08      2.20 o
 -10  11   1        2.04        1.21      1.88 o
  -9  11   1        2.78        2.83      1.83 o
  -8  11   1        1.49        1.19      1.91 o
  -7  11   1        0.02       -1.51      1.51 o
  -6  11   1       48.87       55.33      4.09 o
  -5  11   1      245.98      257.75     11.14 o
  -4  11   1       29.64       22.57      4.38 o
  -3  11   1       26.02       20.34      3.24 o
  -2  11   1        6.28       13.07      2.79 o
  -1  11   1        1.29        1.03      1.95 o
   0  11   1        8.10        5.34      3.30 o
   1  11   1        6.91        4.00      2.22 o
   2  11   1        0.29        1.96      3.48 o
   3  11   1        2.60        0.67      3.58 o
 -11  12   1       42.98       33.75      4.09 o
 -10  12   1       39.84       51.39      5.01 o
  -9  12   1        1.25       -0.24      2.11 o
  -8  12   1        2.45        1.59      2.36 o
  -7  12   1        2.58        5.48      2.11 o
  -6  12   1       95.56       89.26      6.62 o
  -5  12   1       14.18       11.21      2.93 o
  -4  12   1        2.31        2.71      2.52 o
  -3  12   1       24.73       26.24      7.53 o
  -2  12   1        1.36       -0.72      2.37 o
  -1  12   1        0.77       -1.86      2.32 o
   0  12   1        7.14       12.12      3.51 o
   1  12   1        1.83        7.76      3.76 o
 -10  13   1        6.17        6.26      2.95 o
  -9  13   1       27.46       28.17      4.19 o
  -8  13   1       15.98       14.33      3.36 o
  -7  13   1       11.68       11.06      3.86 o
  -6  13   1        3.17        2.71      2.66 o
  -5  13   1        2.16        0.96      2.56 o
  -4  13   1       13.43       10.86      5.00 o
  -3  13   1       52.71       70.64      6.29 o
  -2  13   1       22.49       21.67      4.26 o
  -1  13   1        3.61       -2.58      2.58 o
  -8  14   1        7.10       10.75      4.81 o
  -7  14   1       48.86       48.25      6.99 o
  -6  14   1       15.09       19.27      4.21 o
  -5  14   1       42.32       54.32      7.12 o
  -4  14   1        5.29        3.69      3.25 o
   2 -14   2        1.49        6.88      3.18 o
   3 -14   2        4.09       -1.29      2.77 o
   4 -14   2       25.05       31.93      4.72 o
   5 -14   2       15.89       10.11      5.94 o
   6 -14   2       31.34       20.27      3.43 o
   7 -14   2       13.74       19.04      4.31 o
   8 -14   2        2.02        1.78      3.60 o
   0 -13   2      112.24      126.15     15.91 o
   1 -13   2       25.86       26.54      4.24 o
   2 -13   2       39.17       36.59      4.69 o
   3 -13   2        9.92       11.44      3.39 o
   4 -13   2        2.13       -2.54      3.65 o
   5 -13   2       58.43       63.41      6.28 o
   6 -13   2       46.40       43.48      4.00 o
   7 -13   2        0.00        0.78      2.19 o
   8 -13   2        0.13       -1.39      2.14 o
   9 -13   2       10.13       10.93      3.18 o
  10 -13   2        2.93        5.14      2.99 o
  -2 -12   2       25.33       20.76      4.66 o
  -1 -12   2       10.35        5.44      2.47 o
   0 -12   2       50.07       46.89      5.45 o
   1 -12   2       86.41      102.91      6.17 o
   2 -12   2       66.12       63.48      4.13 o
   3 -12   2       54.61       54.68      4.52 o
   4 -12   2      151.17      143.89      6.78 o
   5 -12   2       62.33       62.99      4.01 o
   6 -12   2       38.99       37.30      4.80 o
   7 -12   2       13.23       12.26      2.27 o
   8 -12   2        0.07        0.22      2.01 o
   9 -12   2        1.03       -0.08      2.20 o
  10 -12   2       67.21       66.05      5.40 o
  11 -12   2       32.57       32.14      3.93 o
  -4 -11   2        2.57        4.07      3.85 o
  -3 -11   2        0.57        0.48      4.85 o
  -2 -11   2        1.05        0.05      1.93 o
  -1 -11   2       19.37       13.11      2.61 o
   0 -11   2        3.94        2.47      1.82 o
   1 -11   2      133.95      139.01      5.62 o
   2 -11   2      138.83      127.13      5.25 o
   3 -11   2      105.65       96.74      4.44 o
   4 -11   2      261.24      282.24      6.38 o
   5 -11   2      104.94      101.42      4.82 o
   6 -11   2        0.00       -0.97      1.33 o
   7 -11   2        0.62       -1.20      1.29 o
   8 -11   2       18.54       13.04      2.12 o
   9 -11   2        0.14       -1.66      1.67 o
  10 -11   2        4.90        4.04      2.02 o
  11 -11   2       12.31        8.48      2.32 o
  12 -11   2        0.19        2.43      2.55 o
  -5 -10   2        1.43        0.10      3.22 o
  -4 -10   2        7.43        8.07      3.50 o
  -3 -10   2       37.08       52.60      5.05 o
  -2 -10   2        0.91       -1.38      1.46 o
  -1 -10   2        0.06       -0.76      1.45 o
   0 -10   2       20.02       19.01      2.37 o
   1 -10   2      159.59      161.31      5.15 o
   2 -10   2        5.64        4.58      1.62 o
   3 -10   2      739.57      740.92     11.59 o
   4 -10   2      297.17      303.83     10.54 o
   5 -10   2       92.08       83.12      3.22 o
   6 -10   2      114.78      115.76      4.45 o
   7 -10   2       22.65       19.14      2.05 o
   8 -10   2       52.34       55.71      3.41 o
   9 -10   2       13.06       10.22      2.21 o
  10 -10   2        5.09        2.65      1.72 o
  11 -10   2        7.83        5.78      1.76 o
  12 -10   2       10.13       10.55      4.18 o
  -6  -9   2       17.38       21.25      4.54 o
  -5  -9   2        7.46        3.29      5.72 o
  -4  -9   2       36.56       31.95      4.91 o
  -3  -9   2       21.46       18.59      2.98 o
  -2  -9   2       11.91        8.76      1.92 o
  -1  -9   2       35.20       28.91      2.63 o
   0  -9   2        1.69       -0.32      1.25 o
   1  -9   2        7.86       13.04      2.05 o
   2  -9   2       24.05       24.96      2.18 o
   3  -9   2        0.71       -0.81      0.81 o
   4  -9   2      498.91      485.83      6.96 o
   5  -9   2     2148.14     2100.72     22.39 o
   6  -9   2      133.95      132.82      3.31 o
   7  -9   2      450.28      441.67      7.29 o
   8  -9   2      132.09      121.83      5.52 o
   9  -9   2        9.78        5.19      1.53 o
  10  -9   2       33.80       31.67      2.50 o
  11  -9   2       14.03       12.81      2.05 o
  12  -9   2       10.66        6.38      2.69 o
  13  -9   2       39.84       41.93      4.40 o
  -7  -8   2        7.41        9.18      5.84 o
  -6  -8   2        0.75        0.27      2.41 o
  -5  -8   2       25.99       26.61      3.61 o
  -4  -8   2       69.14       56.12      4.02 o
  -3  -8   2       12.27       11.88      1.93 o
  -2  -8   2       13.94       14.79      1.50 o
  -1  -8   2        9.12        6.36      1.36 o
   0  -8   2       67.18       65.41      2.83 o
   1  -8   2        4.53        4.31      0.90 o
   2  -8   2       76.75       66.29      2.28 o
   3  -8   2      142.86      141.10      2.85 o
   4  -8   2      239.13      236.05      4.13 o
   5  -8   2      656.23      669.40      9.29 o
   6  -8   2       19.34       24.51      1.76 o
   7  -8   2      712.69      753.57     11.60 o
   8  -8   2      108.96      115.01      3.23 o
   9  -8   2      611.87      628.74     10.63 o
  10  -8   2        4.78        4.82      1.55 o
  11  -8   2        8.76       12.21      2.12 o
  12  -8   2        0.66        2.01      1.97 o
  13  -8   2        1.48        2.41      3.03 o
  -8  -7   2        0.78        2.42      2.33 o
  -7  -7   2        0.08       -1.92      1.97 o
  -6  -7   2        8.88        8.64      3.18 o
  -5  -7   2       54.12       65.17      5.00 o
  -4  -7   2      194.76      216.52      4.76 o
  -3  -7   2        8.22        6.17      1.14 o
  -2  -7   2       62.53       76.59      2.89 o
  -1  -7   2      257.36      243.87      4.42 o
   0  -7   2       72.59       71.93      2.75 o
   1  -7   2       14.80       10.08      1.23 o
   2  -7   2      158.89      151.21      2.67 o
   3  -7   2       48.77       51.83      1.80 o
   4  -7   2        6.54        9.61      1.14 o
   5  -7   2      545.83      566.15      7.35 o
   6  -7   2      194.94      197.99      3.68 o
   7  -7   2      316.26      314.17      5.19 o
   8  -7   2       37.27       32.16      1.94 o
   9  -7   2      895.78      919.26     15.66 o
  10  -7   2        0.43        0.74      1.19 o
  11  -7   2       40.46       39.86      3.56 o
  12  -7   2        0.03       -0.37      1.70 o
  13  -7   2        1.61       -0.58      2.02 o
  -9  -6   2        9.41        4.55      2.38 o
  -8  -6   2        9.93        8.90      2.25 o
  -7  -6   2       45.21       52.85      4.07 o
  -6  -6   2       25.44       27.05      2.45 o
  -5  -6   2        0.59        1.05      1.05 o
  -4  -6   2       35.30       30.97      1.88 o
  -3  -6   2       42.40       53.58      2.77 o
  -2  -6   2      157.35      144.77      3.79 o
  -1  -6   2        0.06        0.56      0.66 o
   0  -6   2      157.63      165.88      2.99 o
   1  -6   2       31.14       41.70      1.84 o
   2  -6   2       51.63       55.76      1.58 o
   3  -6   2      465.41      523.88      6.22 o
   4  -6   2      349.75      395.55      5.41 o
   5  -6   2       29.57       31.28      1.48 o
   6  -6   2      211.00      218.66      3.97 o
   7  -6   2      193.32      205.46      6.00 o
   8  -6   2       65.32       63.09      2.19 o
   9  -6   2     1701.50     1779.43     26.51 o
  10  -6   2      127.85      131.70      5.30 o
  11  -6   2      138.55      144.70      5.62 o
  12  -6   2        6.27        5.84      2.02 o
  13  -6   2       78.92       85.19      4.98 o
 -10  -5   2       58.46       66.28      5.64 o
  -9  -5   2        5.21        0.83      1.70 o
  -8  -5   2        0.21        0.08      1.40 o
  -7  -5   2        0.01       -0.04      1.30 o
  -6  -5   2      217.14      229.13      6.82 o
  -5  -5   2       80.37       68.12      2.53 o
  -4  -5   2        7.53        5.44      1.06 o
  -3  -5   2      119.59      122.10      2.94 o
  -2  -5   2      616.90      607.56      7.50 o
  -1  -5   2       50.88       94.89      7.13 o
   0  -5   2       42.01       34.52      1.34 o
   1  -5   2      665.92      731.20      8.20 o
   2  -5   2       41.68       44.05      1.44 o
   3  -5   2      461.08      477.96      5.56 o
   4  -5   2       84.48      101.46      2.35 o
   5  -5   2      353.61      369.04      5.35 o
   6  -5   2       38.69       35.25      1.57 o
   7  -5   2      157.45      134.69      2.80 o
   8  -5   2      633.02      603.42      7.21 o
   9  -5   2        7.45       10.63      1.76 o
  10  -5   2      265.95      275.73     11.73 o
  11  -5   2      187.86      198.39      6.17 o
  12  -5   2        7.90        8.65      2.11 o
  13  -5   2      117.16      128.58     11.26 o
 -11  -4   2        1.63        2.87      2.71 o
 -10  -4   2        9.24        6.39      2.56 o
  -9  -4   2       31.24       31.33      3.48 o
  -8  -4   2        1.66        0.33      1.21 o
  -7  -4   2       73.68       69.33      4.06 o
  -6  -4   2      312.50      339.16      6.11 o
  -5  -4   2      613.86      619.29      7.89 o
  -4  -4   2      107.74      130.77      2.99 o
  -3  -4   2       69.12       67.87      1.80 o
  -2  -4   2       64.67       52.52      1.45 o
  -1  -4   2      119.57      138.20      1.96 o
   0  -4   2      224.74      213.79      2.50 o
   1  -4   2       91.79      111.76      1.71 o
   2  -4   2     1002.44      976.47      8.47 o
   3  -4   2      165.84      202.70      3.05 o
   4  -4   2       47.03       39.66      1.89 o
   5  -4   2        4.39        2.55      1.04 o
   6  -4   2       42.23       31.02      1.90 o
   7  -4   2        1.14        0.87      0.53 o
   8  -4   2        0.08       -0.14      0.85 o
   9  -4   2      457.83      450.27      9.85 o
  10  -4   2        5.43        7.18      1.94 o
  11  -4   2       22.05       23.26      2.41 o
  12  -4   2       17.13       14.75      2.17 o
  13  -4   2       46.12       55.91      3.95 o
 -11  -3   2        1.36       -1.99      2.03 o
 -10  -3   2       62.86       62.22      4.50 o
  -9  -3   2       60.87       45.06      3.69 o
  -8  -3   2        2.76        0.54      0.94 o
  -7  -3   2      176.45      171.66      3.69 o
  -6  -3   2       11.26       10.69      0.99 o
  -5  -3   2        9.47        4.99      0.85 o
  -4  -3   2       64.13       80.14      1.95 o
  -3  -3   2       10.84       14.70      0.93 o
  -2  -3   2        2.34        4.34      0.52 o
  -1  -3   2     2026.85     1967.74     15.12 o
   0  -3   2      421.08      437.42      4.11 o
   1  -3   2     3654.07     3549.41     27.71 o
   2  -3   2      133.95      149.79      2.06 o
   3  -3   2       51.87       52.63      1.65 o
   4  -3   2        1.97        0.53      0.52 o
   5  -3   2      300.78      290.84      4.79 o
   6  -3   2        0.31        0.15      0.47 o
   7  -3   2       21.25       24.76      1.73 o
   8  -3   2      129.15      119.85      6.35 o
   9  -3   2       55.50       49.66      2.93 o
  10  -3   2        8.12        5.25      1.39 o
  11  -3   2        0.24       -0.70      1.35 o
  12  -3   2        1.33        2.17      1.84 o
  13  -3   2       26.32       30.72      5.47 o
 -12  -2   2       11.46        7.93      2.63 o
 -11  -2   2        3.58        1.48      2.99 o
 -10  -2   2       19.26       16.02      2.37 o
  -9  -2   2       14.39        6.73      1.71 o
  -8  -2   2      149.95      148.44      4.55 o
  -7  -2   2      100.64      119.21      2.69 o
  -6  -2   2       12.70       13.42      2.24 o
  -5  -2   2       31.52       24.29      1.18 o
  -4  -2   2      510.68      457.15      5.83 o
  -3  -2   2      302.32      254.56      3.07 o
  -2  -2   2      126.84       90.98      1.35 o
  -1  -2   2     2283.85     2207.79     16.01 o
   0  -2   2    12373.70    11520.72     91.81 o
   1  -2   2     1913.67     1855.80     17.05 o
   2  -2   2      173.25      177.59      2.11 o
   3  -2   2      207.02      180.35      4.39 o
   4  -2   2        1.28        0.04      0.37 o
   5  -2   2     1050.68     1061.72     12.61 o
   6  -2   2       25.58       28.41      1.05 o
   7  -2   2       11.01       20.55      2.48 o
   8  -2   2        4.31        5.96      1.22 o
   9  -2   2      135.60      123.35      4.28 o
  10  -2   2       44.68       37.08      3.27 o
  11  -2   2        6.99        7.43      1.83 o
  12  -2   2       13.38       12.38      2.54 o
  13  -2   2        2.98        0.14      2.19 o
 -12  -1   2       21.18       16.63      2.69 o
 -11  -1   2       82.23       71.15      3.83 o
 -10  -1   2        7.64        6.25      1.58 o
  -9  -1   2        0.39       -0.62      0.98 o
  -8  -1   2      240.03      225.83      6.24 o
  -7  -1   2       13.17       11.88      1.02 o
  -6  -1   2       56.44       51.87      1.48 o
  -5  -1   2     1118.59     1276.12     13.05 o
  -4  -1   2       14.81        8.33      0.70 o
  -3  -1   2     4357.55     4080.46     41.58 o
  -2  -1   2      928.00      894.42      7.94 o
  -1  -1   2     1337.46     1278.30     11.64 o
   1  -1   2       71.96       70.87      1.39 o
   2  -1   2      811.48      797.74      8.04 o
   3  -1   2      167.93      157.12      2.70 o
   4  -1   2      624.08      616.24      7.12 o
   5  -1   2      141.48      162.63      3.69 o
   6  -1   2       29.76       34.76      1.58 o
   7  -1   2       13.12       17.64      2.69 o
   8  -1   2       11.62       15.16      2.29 o
   9  -1   2       13.72       16.63      1.88 o
  10  -1   2       52.39       41.83      3.13 o
  11  -1   2        2.98        3.65      2.42 o
  12  -1   2        4.65        3.63      2.15 o
 -13   0   2       16.20       21.14      2.72 o
 -12   0   2        0.01        2.49      1.55 o
 -11   0   2       17.80       25.85      2.15 o
 -10   0   2      170.03      151.34      4.35 o
  -9   0   2      122.26      103.67      3.96 o
  -8   0   2       32.30       24.11      5.47 o
  -7   0   2        1.81       19.39      4.72 o
  -6   0   2       72.24       51.86      1.63 o
  -5   0   2      290.14      318.60      5.52 o
  -4   0   2      422.52      486.59      7.64 o
  -3   0   2      276.39      285.91      3.66 o
  -2   0   2     3809.94     3503.17     32.99 o
   1   0   2      236.24      256.93      2.99 o
   2   0   2       59.41       42.20      0.99 o
   3   0   2       62.44       67.81      1.66 o
   4   0   2     1109.14     1188.68     18.56 o
   5   0   2      105.09      107.11      2.05 o
   6   0   2      266.34      290.93      4.49 o
   7   0   2      136.83      157.64      3.68 o
   8   0   2        7.26        2.08      1.44 o
   9   0   2      187.33      181.58      8.70 o
  10   0   2       13.18        8.78      2.06 o
  11   0   2       10.00       10.02      2.46 o
  12   0   2        4.89        6.99      2.90 o
 -13   1   2        5.74        4.47      1.99 o
 -12   1   2        1.78        2.24      3.98 o
 -10   1   2       85.86       75.32      9.94 o
  -9   1   2       68.94       65.38      8.45 o
  -8   1   2       37.92       50.71      7.21 o
  -7   1   2       89.02       79.55      7.95 o
  -6   1   2      121.48      147.08      6.24 o
  -5   1   2        2.33        7.84      1.66 o
  -4   1   2     2130.65     2072.09     25.61 o
  -3   1   2     1927.64     1878.68     19.28 o
  -2   1   2     4832.33     4561.05     34.84 o
  -1   1   2      266.87      226.80      8.01 o
   0   1   2    14523.86    14483.24    251.30 o
   1   1   2     2650.61     2583.33     24.84 o
   2   1   2      581.34      537.83      6.32 o
   3   1   2        8.02       12.43      0.91 o
   4   1   2       31.41       29.18      1.55 o
   5   1   2       93.34       96.46      2.58 o
   6   1   2       37.19       53.71      2.06 o
   7   1   2        0.04        0.03      0.74 o
   8   1   2        3.70       -0.87      0.93 o
   9   1   2        3.22        0.04      1.59 o
  10   1   2        0.11        0.38      1.77 o
  11   1   2        1.02       -0.73      2.15 o
 -12   2   2       38.17       44.25      7.46 o
 -11   2   2        5.62        5.47      3.98 o
 -10   2   2       73.15       77.56      8.45 o
  -9   2   2      439.87      403.16     12.72 o
  -8   2   2        2.20       61.65      7.21 o
  -7   2   2       21.31       26.30      5.59 o
  -6   2   2      541.64      535.71      9.52 o
  -5   2   2       25.20       21.68      0.97 o
  -4   2   2     1793.54     1695.47     14.72 o
  -3   2   2      214.27      208.38      2.29 o
  -2   2   2      387.82      386.06      3.56 o
  -1   2   2       81.48       68.60      1.16 o
   0   2   2      177.51      179.91      2.22 o
   1   2   2     2011.74     1899.61     16.87 o
   2   2   2      684.56      670.18      7.59 o
   3   2   2       47.05       39.00      1.56 o
   4   2   2      307.27      353.41      5.58 o
   5   2   2      113.78      128.43      4.31 o
   6   2   2       93.26      101.11      3.01 o
   7   2   2       41.55      130.33     14.84 o
   8   2   2       21.05       19.54      1.99 o
   9   2   2        5.51        4.14      2.60 o
  10   2   2        0.01       -1.94      1.95 o
  11   2   2        6.42        5.50      3.11 o
 -13   3   2      133.34      200.12     14.42 o
 -12   3   2        1.16        1.24      3.73 o
 -11   3   2        1.04        3.98      3.48 o
 -10   3   2       16.98        5.97      3.73 o
  -9   3   2      550.76      565.79     22.12 o
  -8   3   2      163.94      168.97      4.96 o
  -7   3   2        5.78        7.67      1.18 o
  -6   3   2      436.92      514.62      6.17 o
  -5   3   2      161.98      160.39      2.37 o
  -4   3   2      138.64      168.31      2.14 o
  -3   3   2      468.26      452.30      4.20 o
  -2   3   2     1109.53     1079.47      8.36 o
  -1   3   2        0.01        1.94      0.86 o
   0   3   2     1356.90     1328.30     11.22 o
   1   3   2      911.94      975.02      9.45 o
   2   3   2      292.84      296.80      4.94 o
   3   3   2      115.32      105.34      2.76 o
   4   3   2      209.19      208.73      4.43 o
   5   3   2       43.65       38.81      1.97 o
   6   3   2       15.54       21.80      2.19 o
   7   3   2       16.66       17.49      2.87 o
   8   3   2       10.75        7.20      1.70 o
   9   3   2        2.87        2.61      1.87 o
  10   3   2        0.50        4.68      2.58 o
 -13   4   2        4.74        3.48      4.72 o
 -12   4   2        1.88        2.73      3.98 o
 -11   4   2       32.89       21.38      5.47 o
 -10   4   2       73.45       66.81      7.40 o
  -9   4   2      426.65      398.45      8.10 o
  -8   4   2       28.75       27.98      1.72 o
  -7   4   2      600.73      591.91      7.48 o
  -6   4   2      231.90      221.42      3.56 o
  -5   4   2     3422.41     3744.59     35.82 o
  -4   4   2     1738.26     1927.12     20.51 o
  -3   4   2      281.36      281.27      3.77 o
  -2   4   2      751.73      766.81      7.16 o
  -1   4   2      152.48      171.00      2.71 o
   0   4   2     4851.88     5273.44     47.88 o
   1   4   2      650.14      677.58      8.15 o
   2   4   2      252.57      263.69      4.90 o
   3   4   2       18.29       24.28      1.73 o
   4   4   2        1.08        0.98      0.92 o
   5   4   2      489.53      489.35      8.22 o
   6   4   2        0.21       -0.38      1.33 o
   7   4   2        3.63        5.53      1.66 o
   8   4   2       25.83       27.36      2.75 o
   9   4   2        3.04        0.94      1.73 o
  10   4   2        0.03       -2.24      4.23 o
 -14   5   2        6.94        6.34      1.60 o
 -13   5   2        2.76        3.57      1.41 o
 -12   5   2       22.91       20.70      2.06 o
 -11   5   2       17.97       18.36      1.82 o
 -10   5   2       35.58       33.44      2.38 o
  -9   5   2       95.93       94.10      3.65 o
  -8   5   2       33.83       41.40      1.91 o
  -7   5   2        6.34        4.76      0.67 o
  -6   5   2       13.26        4.95      0.63 o
  -5   5   2        0.88        0.04      0.53 o
  -4   5   2        0.50       -0.15      0.48 o
  -3   5   2      919.54      939.15      9.75 o
  -2   5   2      456.10      487.88      5.44 o
  -1   5   2       69.02       72.07      2.98 o
   0   5   2      459.42      595.61     22.68 o
   1   5   2      216.45      228.93      4.63 o
   2   5   2      490.84      561.93      8.74 o
   3   5   2      130.94      146.23      4.24 o
   4   5   2      477.83      481.68     10.83 o
   5   5   2        8.23       13.36      1.86 o
   6   5   2      321.26      351.10      7.94 o
   7   5   2        9.25        8.61      2.00 o
   8   5   2        0.48       -1.05      1.98 o
   9   5   2       26.53       28.55      3.60 o
 -14   6   2        0.52       -0.70      1.66 o
 -13   6   2        1.22        1.09      1.49 o
 -12   6   2        0.33        0.20      1.39 o
 -11   6   2        1.16        0.22      1.37 o
 -10   6   2        2.96        1.47      1.40 o
  -9   6   2        5.90        4.17      0.81 o
  -8   6   2        9.20        4.89      0.97 o
  -7   6   2       42.39       46.49      1.74 o
  -6   6   2      292.50      327.89      5.07 o
  -5   6   2        1.35        6.52      0.87 o
  -4   6   2       39.35       40.90      2.69 o
  -3   6   2       56.33       71.49      2.02 o
  -2   6   2       62.84       63.80      2.13 o
  -1   6   2       19.69       13.95      1.64 o
   0   6   2      318.11      342.40      6.00 o
   1   6   2        2.33        1.71      0.96 o
   2   6   2      181.61      201.17      5.24 o
   3   6   2       25.85       33.69      2.61 o
   4   6   2      123.06      141.63      4.85 o
   5   6   2      114.40      111.17      4.90 o
   6   6   2        0.01       -1.76      1.76 o
   7   6   2        0.86        8.01      2.64 o
   8   6   2        0.06       -2.23      2.23 o
 -14   7   2        0.59        1.92      1.95 o
 -13   7   2       20.33       24.21      4.59 o
 -12   7   2        0.63        1.65      1.60 o
 -11   7   2       19.92       12.68      2.26 o
 -10   7   2       18.95       16.97      1.52 o
  -9   7   2       80.85       61.91      2.77 o
  -8   7   2        1.63        3.33      0.91 o
  -7   7   2       11.14       18.36      1.39 o
  -6   7   2       31.50       23.29      2.16 o
  -5   7   2      196.37      190.01      6.30 o
  -4   7   2      123.88       94.16      3.07 o
  -3   7   2      636.01      623.77      8.57 o
  -2   7   2       91.04       94.94      2.98 o
  -1   7   2      322.34      335.24      5.81 o
   0   7   2       48.94       49.14      2.44 o
   1   7   2       17.34       11.18      1.52 o
   2   7   2       46.24       63.43      3.58 o
   3   7   2       11.54       11.29      2.11 o
   4   7   2      111.87      122.32      8.11 o
   5   7   2        0.29       -0.40      1.78 o
   6   7   2        0.15       -1.93      2.20 o
   7   7   2        0.54       -1.24      3.48 o
 -14   8   2       38.01       42.99      4.98 o
 -13   8   2       28.03       33.10      3.48 o
 -12   8   2       35.45       40.92      3.77 o
 -11   8   2        4.92        3.79      1.30 o
 -10   8   2        4.70        7.45      1.47 o
  -9   8   2      354.58      357.45      7.18 o
  -8   8   2        6.41        3.87      1.28 o
  -7   8   2        4.26        4.15      1.28 o
  -6   8   2       58.45       73.82      4.09 o
  -5   8   2      279.63      274.63      5.70 o
  -4   8   2       58.64       44.61      2.41 o
  -3   8   2       53.24       46.84      2.27 o
  -2   8   2       37.26       34.62      2.50 o
  -1   8   2        1.50       -0.30      1.10 o
   0   8   2        9.77        8.57      1.67 o
   1   8   2      332.38      333.95     11.40 o
   2   8   2        0.13       -0.55      1.77 o
   3   8   2       21.81       23.03      3.25 o
   4   8   2        2.02        2.85      2.32 o
   5   8   2       12.98        5.55      3.40 o
   6   8   2       17.36       25.85      6.21 o
 -13   9   2       20.90       21.31      3.34 o
 -12   9   2       30.68       44.97      5.16 o
 -11   9   2        2.36        0.41      1.30 o
 -10   9   2       71.77       73.34      3.59 o
  -9   9   2       38.95       40.77      3.75 o
  -8   9   2       44.32       44.79      2.66 o
  -7   9   2        7.15        2.44      1.23 o
  -6   9   2        1.74        0.47      1.17 o
  -5   9   2      772.60      764.98     12.98 o
  -4   9   2      134.58      123.75      4.23 o
  -3   9   2       34.63       30.80      2.62 o
  -2   9   2       24.62       18.48      2.90 o
  -1   9   2       25.28       26.36      2.76 o
   0   9   2       14.87       14.82      3.38 o
   1   9   2        3.72        6.64      2.08 o
   2   9   2        1.67        3.00      2.27 o
   3   9   2       10.38        3.89      2.95 o
   4   9   2       12.20       16.84      4.17 o
   5   9   2        4.53       -1.33      3.36 o
 -13  10   2      131.03      154.07      7.89 o
 -12  10   2        8.33        5.76      1.79 o
 -11  10   2       16.87       21.59      2.39 o
 -10  10   2        0.25        0.67      1.55 o
  -9  10   2        0.02       -0.56      1.55 o
  -8  10   2       11.49        8.07      2.03 o
  -7  10   2       13.26       14.74      2.02 o
  -6  10   2       72.24       79.93      4.15 o
  -5  10   2       22.10       25.34      3.32 o
  -4  10   2        2.61        3.19      2.08 o
  -3  10   2        5.83        6.44      2.34 o
  -2  10   2        1.72       -0.33      1.60 o
  -1  10   2       94.11       94.15      5.14 o
   0  10   2        0.19       -1.64      1.64 o
   1  10   2        0.69       -1.74      1.74 o
   2  10   2        0.14        0.05      2.37 o
   3  10   2        8.15       10.67      3.64 o
   4  10   2        6.00        6.05      4.06 o
 -12  11   2       40.34       37.33      3.48 o
 -11  11   2       28.79       29.99      4.23 o
 -10  11   2        0.00       -0.29      1.81 o
  -9  11   2        1.53        1.16      2.09 o
  -8  11   2       19.65       17.33      4.73 o
  -7  11   2        6.98        5.47      2.00 o
  -6  11   2       15.02       12.90      2.84 o
  -5  11   2        7.31        9.33      2.73 o
  -4  11   2       11.90        4.51      2.34 o
  -3  11   2       40.88       38.99      4.27 o
  -2  11   2        0.00       -1.19      1.94 o
  -1  11   2       37.74       48.54      4.97 o
   0  11   2       21.55       20.38      2.98 o
   1  11   2       10.59       11.37      2.76 o
   2  11   2        0.45        0.46      5.34 o
   3  11   2        4.91       11.17      4.38 o
 -11  12   2       22.67       12.14      3.07 o
 -10  12   2       45.65       44.32      4.60 o
  -9  12   2        1.11       -0.35      2.19 o
  -8  12   2       10.50       10.37      2.89 o
  -7  12   2        1.92        1.20      2.27 o
  -6  12   2       12.54       10.52      3.24 o
  -5  12   2        6.22        5.01      4.58 o
  -4  12   2       10.04        9.26      2.91 o
  -3  12   2        1.76        0.69      3.29 o
  -2  12   2        5.75        6.03      4.94 o
  -1  12   2        0.30       -0.17      2.55 o
   0  12   2        1.82        0.39      2.58 o
   1  12   2        6.21        4.50      4.00 o
 -10  13   2       30.77       34.61      4.57 o
  -9  13   2        1.86        2.49      3.40 o
  -8  13   2        1.70       -0.58      3.04 o
  -7  13   2       24.86       17.59      4.35 o
  -6  13   2        9.05       10.13      3.59 o
  -5  13   2        0.01       -1.00      2.53 o
  -4  13   2       15.47       15.34      3.51 o
  -3  13   2        0.05       -2.45      2.48 o
  -2  13   2        0.15       -2.88      2.88 o
  -1  13   2        9.34       11.70      3.78 o
  -7  14   2       17.84       20.80     14.05 o
  -6  14   2        0.30        0.70      3.10 o
  -5  14   2        0.16       -1.12      3.05 o
   2 -14   3        4.62        7.66      3.37 o
   3 -14   3        0.76       -1.20      2.72 o
   4 -14   3       41.68       49.98      5.68 o
   5 -14   3       27.73       26.02      3.80 o
   6 -14   3       34.69       48.24      4.62 o
   7 -14   3        6.21        4.13      2.85 o
   8 -14   3       44.82       58.32      7.47 o
  -1 -13   3        2.85        0.57      2.66 o
   0 -13   3       16.54       12.66      3.15 o
   1 -13   3        0.65       -0.08      2.24 o
   2 -13   3       20.59       15.30      3.27 o
   3 -13   3       21.65       22.75      3.48 o
   4 -13   3       24.24       33.17      3.94 o
   5 -13   3       32.13       24.22      4.28 o
   6 -13   3       49.45       54.65      5.97 o
   7 -13   3       14.50       14.82      2.81 o
   8 -13   3        4.07        6.08      2.31 o
   9 -13   3       50.98       61.08      5.59 o
  10 -13   3       53.51       63.57      5.77 o
  -3 -12   3        2.61        2.49      3.82 o
  -2 -12   3        5.99        5.83      2.92 o
  -1 -12   3        0.31        0.22      1.95 o
   0 -12   3       67.56       63.51      4.27 o
   1 -12   3        5.09        3.04      2.68 o
   2 -12   3      116.50      119.38      5.50 o
   3 -12   3        6.78        3.48      2.00 o
   4 -12   3        4.06        6.08      1.91 o
   5 -12   3       62.51       69.87      5.15 o
   6 -12   3       18.94       11.21      2.19 o
   7 -12   3       33.65       28.26      3.56 o
   8 -12   3        9.74        7.51      2.24 o
   9 -12   3       20.79       24.75      3.71 o
  10 -12   3        7.76        7.52      2.89 o
  11 -12   3        4.61        8.44      2.81 o
  -4 -11   3        4.01       -0.10      4.23 o
  -3 -11   3        0.09       -0.76      3.60 o
  -2 -11   3        1.65        0.40      1.77 o
  -1 -11   3      116.50      111.65      5.45 o
   0 -11   3      198.31      195.43      6.21 o
   1 -11   3       12.23       13.92      2.25 o
   2 -11   3      102.52       97.94      5.30 o
   3 -11   3        6.37        8.57      1.84 o
   4 -11   3        4.25        6.49      1.74 o
   5 -11   3        0.22       -1.23      1.48 o
   6 -11   3       15.61       12.81      2.32 o
   7 -11   3        2.64        3.01      1.57 o
   8 -11   3        7.26        4.13      1.84 o
   9 -11   3       14.58       11.76      2.20 o
  10 -11   3       19.15       19.38      4.38 o
  11 -11   3        0.55       -0.04      1.98 o
  12 -11   3        3.03        1.37      2.06 o
  -5 -10   3        5.89        5.57      3.45 o
  -4 -10   3        0.28       -2.52      2.52 o
  -3 -10   3       42.93       42.07      4.06 o
  -2 -10   3        0.86        0.32      1.56 o
  -1 -10   3        3.57        6.44      1.77 o
   0 -10   3       18.26       23.26      2.84 o
   1 -10   3       44.05       40.25      3.40 o
   2 -10   3       28.16       33.82      2.71 o
   3 -10   3      495.31      516.23      9.77 o
   4 -10   3      838.51      836.93     15.93 o
   5 -10   3       39.38       44.68      2.69 o
   6 -10   3       67.89       71.94      3.32 o
   7 -10   3        0.89        1.20      1.45 o
   8 -10   3        4.63        0.93      1.38 o
   9 -10   3        3.49        4.66      1.60 o
  10 -10   3        3.28        2.72      1.77 o
  11 -10   3        4.66        5.10      1.98 o
  12 -10   3        6.45        3.98      4.97 o
  -7  -9   3        0.05        1.90      3.22 o
  -6  -9   3       15.60       16.76      4.28 o
  -5  -9   3       63.16       62.01      6.55 o
  -4  -9   3       85.47       97.14      7.86 o
  -3  -9   3       33.41       36.89      3.42 o
  -2  -9   3       44.07       43.23      3.15 o
  -1  -9   3       42.13       40.80      3.42 o
   0  -9   3       61.85       57.77      4.02 o
   1  -9   3      151.72      160.96      4.71 o
   2  -9   3       52.12       42.89      2.73 o
   3  -9   3       16.22       14.98      1.86 o
   4  -9   3      264.59      253.74      6.51 o
   5  -9   3      889.06      896.89     11.91 o
   6  -9   3      190.88      208.02      6.36 o
   7  -9   3      189.85      195.43      4.83 o
   8  -9   3      192.11      204.04      7.63 o
   9  -9   3        1.69        1.90      1.24 o
  10  -9   3        4.01        2.62      1.60 o
  11  -9   3        4.32        5.49      1.59 o
  12  -9   3       43.14       40.00      4.30 o
  13  -9   3        8.90       11.91      3.07 o
  -8  -8   3        0.20       -2.94      2.94 o
  -7  -8   3        2.87       -2.61      2.62 o
  -6  -8   3        5.94        2.84      2.67 o
  -5  -8   3       27.60       22.82      3.88 o
  -4  -8   3      177.66      211.82      6.01 o
  -3  -8   3        2.03        2.32      1.36 o
  -2  -8   3        1.81       -1.07      1.12 o
  -1  -8   3       11.23       14.94      1.96 o
   0  -8   3       26.65       27.27      1.94 o
   1  -8   3        9.60        6.33      1.38 o
   2  -8   3        8.53       11.03      1.10 o
   3  -8   3        0.70       -0.14      0.76 o
   4  -8   3        1.43        1.23      0.91 o
   5  -8   3       59.45       60.84      2.83 o
   6  -8   3      425.78      461.02      7.13 o
   7  -8   3      205.71      198.05      5.11 o
   8  -8   3      414.28      414.71      8.00 o
   9  -8   3      242.93      267.91      6.16 o
  10  -8   3        1.73       -1.12      1.29 o
  11  -8   3        5.12        6.88      1.54 o
  12  -8   3        0.70        0.99      2.11 o
  13  -8   3        2.18       -0.63      2.37 o
  -9  -7   3        4.19        2.15      3.98 o
  -8  -7   3        1.79       -0.73      2.11 o
  -7  -7   3        2.58        3.38      2.13 o
  -6  -7   3        0.10        0.58      1.86 o
  -5  -7   3       81.92       64.16      4.12 o
  -4  -7   3       62.78       62.99      4.16 o
  -3  -7   3      136.35      117.47      3.79 o
  -2  -7   3       63.48       75.88      3.20 o
  -1  -7   3      215.02      234.07      5.54 o
   0  -7   3      646.23      626.30      8.14 o
   1  -7   3       62.10       70.59      2.91 o
   2  -7   3        2.95       -0.04      0.64 o
   3  -7   3        0.41        2.06      0.74 o
   4  -7   3      126.46      155.20      3.75 o
   5  -7   3        0.79        0.28      1.01 o
   6  -7   3        3.27        3.44      0.90 o
   7  -7   3      494.57      458.27      8.65 o
   8  -7   3      170.66      178.56      4.60 o
   9  -7   3      137.20      140.47      4.72 o
  10  -7   3      219.46      223.56      5.79 o
  11  -7   3       36.86       38.31      3.57 o
  12  -7   3       22.77       20.10      2.94 o
  13  -7   3        2.23        2.74      2.27 o
  -9  -6   3        8.32        8.72      3.52 o
  -8  -6   3        4.48        1.26      1.83 o
  -7  -6   3       26.03       28.39      2.90 o
  -6  -6   3       22.69       24.80      2.69 o
  -5  -6   3      137.50      148.16      6.19 o
  -4  -6   3        2.63        0.01      1.10 o
  -3  -6   3        4.84        6.27      1.31 o
  -2  -6   3       11.63       14.58      1.42 o
  -1  -6   3      353.71      350.15      5.58 o
   0  -6   3       16.46       17.60      1.14 o
   1  -6   3       52.31       65.94      2.26 o
   2  -6   3      184.43      154.16      2.80 o
   3  -6   3     1258.04     1291.24     13.93 o
   4  -6   3      161.04      157.46      3.22 o
   5  -6   3      264.35      268.79      5.82 o
   6  -6   3        0.51       -0.38      0.70 o
   7  -6   3        2.02        2.64      0.82 o
   8  -6   3        1.02       -0.75      0.75 o
   9  -6   3       96.81       94.25      3.72 o
  10  -6   3       44.77       50.35      4.60 o
  11  -6   3       79.68       77.27      5.58 o
  12  -6   3       10.08        8.97      2.32 o
  13  -6   3        6.62        7.80      2.45 o
 -10  -5   3       20.56       26.88      3.94 o
  -9  -5   3       14.95       15.40      2.12 o
  -8  -5   3       10.27       11.84      2.06 o
  -7  -5   3       32.63       35.72      2.86 o
  -6  -5   3       28.58       22.89      2.36 o
  -5  -5   3      361.85      362.50      6.53 o
  -4  -5   3       65.51       65.33      2.75 o
  -3  -5   3       40.00       37.67      1.82 o
  -2  -5   3       33.75       28.57      1.61 o
  -1  -5   3      196.80      228.30      3.29 o
   0  -5   3     1552.22     1604.59     14.20 o
   1  -5   3      812.39      903.85     10.73 o
   2  -5   3      131.39      117.23      2.41 o
   3  -5   3       12.22       14.52      0.89 o
   4  -5   3        2.30        0.88      0.56 o
   5  -5   3        0.44        0.09      0.61 o
   6  -5   3       20.94       24.44      1.41 o
   7  -5   3       17.90       24.09      1.56 o
   8  -5   3      139.05      119.20      2.79 o
   9  -5   3       10.76       10.56      1.36 o
  10  -5   3        8.65        7.60      1.71 o
  11  -5   3      221.92      228.78      6.54 o
  12  -5   3       33.87       30.59      3.18 o
  13  -5   3       13.29       10.03      2.61 o
 -11  -4   3        6.56        6.83      2.80 o
 -10  -4   3        7.16        9.93      2.64 o
  -9  -4   3        0.62       -0.07      2.21 o
  -8  -4   3       28.72       29.99      2.35 o
  -7  -4   3       19.90       22.92      2.69 o
  -6  -4   3        5.17        3.15      1.00 o
  -5  -4   3      263.93      242.18      4.25 o
  -4  -4   3      701.63      753.84      8.79 o
  -3  -4   3      168.41      177.41      3.06 o
  -2  -4   3      284.29      273.59      3.69 o
  -1  -4   3      297.72      326.87      3.54 o
   0  -4   3        0.16        0.48      0.37 o
   1  -4   3      393.20      386.34      4.13 o
   2  -4   3      134.00      139.18      2.13 o
   3  -4   3       50.57       52.36      1.64 o
   4  -4   3      140.07      126.99      2.55 o
   5  -4   3      715.42      739.35      9.71 o
   6  -4   3      146.92      153.59      3.48 o
   7  -4   3      464.98      479.09      6.86 o
   8  -4   3       28.88       28.85      1.37 o
   9  -4   3        4.14        3.50      1.50 o
  10  -4   3       41.76       42.96      4.05 o
  11  -4   3       14.78       11.20      2.23 o
  12  -4   3       10.06        9.11      2.26 o
  13  -4   3       20.58       21.31      3.79 o
 -11  -3   3       17.72       20.60      3.04 o
 -10  -3   3        0.63       -0.58      1.69 o
  -9  -3   3        3.21        2.77      2.86 o
  -8  -3   3      158.15      147.94      4.07 o
  -7  -3   3        6.27        6.15      1.60 o
  -6  -3   3        2.81        1.55      0.81 o
  -5  -3   3       60.31       75.21      2.20 o
  -4  -3   3      241.10      267.23      4.60 o
  -3  -3   3      257.47      261.41      3.43 o
  -2  -3   3      437.34      405.91      4.37 o
  -1  -3   3        0.47       -0.28      0.28 o
   0  -3   3     1368.28     1395.52     11.95 o
   1  -3   3     1429.65     1273.99     12.30 o
   2  -3   3      425.63      427.15      4.82 o
   3  -3   3      441.10      399.92      6.85 o
   4  -3   3     1548.40     1659.07     19.46 o
   5  -3   3        3.08        3.15      1.61 o
   6  -3   3        4.82        5.98      0.87 o
   7  -3   3      183.50      168.64      3.15 o
   8  -3   3        1.66        3.73      1.24 o
   9  -3   3       18.95       13.63      1.97 o
  10  -3   3       18.65       17.99      2.26 o
  11  -3   3        8.10        3.49      3.52 o
  12  -3   3        6.04        4.33      2.19 o
  13  -3   3        7.45        8.15      2.20 o
 -12  -2   3       21.17       22.25      3.02 o
 -11  -2   3        6.56        3.83      2.84 o
 -10  -2   3        0.12        1.37      1.47 o
  -9  -2   3       24.55       15.80      2.49 o
  -8  -2   3       27.18       28.12      5.15 o
  -7  -2   3       11.88       20.74      1.46 o
  -6  -2   3        1.77        1.44      0.57 o
  -5  -2   3      448.84      432.25      5.29 o
  -4  -2   3      714.55      779.48      9.08 o
  -3  -2   3      363.80      397.55      4.39 o
  -2  -2   3      328.61      360.26      3.41 o
  -1  -2   3      410.66      372.71      3.33 o
   0  -2   3     4003.96     3767.25     35.94 o
   1  -2   3     3540.44     3478.75     33.35 o
   2  -2   3       32.12       24.43      1.21 o
   3  -2   3        0.02        0.05      0.37 o
   4  -2   3      104.28      102.07      2.67 o
   5  -2   3       93.51       93.85      4.14 o
   6  -2   3      173.20      191.38      3.38 o
   7  -2   3      327.09      309.10      4.72 o
   8  -2   3      383.13      360.80      8.54 o
   9  -2   3       24.45       22.68      2.30 o
  10  -2   3       18.66       11.68      2.01 o
  11  -2   3        5.41        4.44      1.90 o
  12  -2   3        0.12        0.96      2.19 o
 -12  -1   3        2.03        1.48      1.79 o
 -11  -1   3       27.73       28.90      3.44 o
 -10  -1   3        0.50        1.82      1.45 o
  -9  -1   3       44.98       52.66      3.52 o
  -8  -1   3       88.48       91.70      3.17 o
  -7  -1   3       19.56       24.76      1.43 o
  -6  -1   3       20.07       22.65      1.21 o
  -5  -1   3      260.46      324.80      4.20 o
  -4  -1   3     1266.65     1368.20     13.70 o
  -3  -1   3      197.77      187.02      2.68 o
  -2  -1   3        7.77        6.88      0.40 o
  -1  -1   3       13.37        8.70      0.48 o
   0  -1   3    26346.53    24243.49    264.00 o
   1  -1   3      280.25      228.04      2.74 o
   2  -1   3      622.78      579.14      6.26 o
   3  -1   3      225.39      210.03      3.33 o
   4  -1   3     1057.90     1287.98     50.74 o
   5  -1   3      423.22      465.71      7.20 o
   6  -1   3      160.00      165.04      3.15 o
   7  -1   3       42.76       42.56      1.68 o
   8  -1   3        9.07        4.87      1.44 o
   9  -1   3        2.52        2.57      1.55 o
  10  -1   3       35.92       35.38      3.15 o
  11  -1   3        0.47        2.47      1.93 o
  12  -1   3       21.72       21.10      3.50 o
 -13   0   3       38.56       37.03      3.04 o
 -12   0   3       13.09       10.14      3.70 o
 -11   0   3       37.63       35.09      3.16 o
 -10   0   3       30.32       22.32      2.11 o
  -9   0   3       27.11       26.35      6.46 o
  -8   0   3        2.98        1.74      3.23 o
  -7   0   3       16.49       18.69      1.63 o
  -6   0   3       54.29       55.02      1.84 o
  -5   0   3       42.58       26.02      1.61 o
  -4   0   3      293.39      338.68      5.46 o
  -3   0   3      215.54      216.24      2.73 o
  -2   0   3     1048.01     1005.78      9.33 o
  -1   0   3     2490.98     2318.60     19.88 o
   0   0   3     6801.76     6505.04     70.80 o
   1   0   3    12622.06    11982.46    112.49 o
   2   0   3     1936.99     1807.77     19.03 o
   3   0   3      125.92      132.84      2.89 o
   4   0   3     1764.75     1785.74     50.63 o
   5   0   3      146.61      152.30      3.63 o
   6   0   3      101.66      118.43      2.46 o
   7   0   3       11.49       11.16      1.42 o
   8   0   3       86.58       86.93      2.82 o
   9   0   3       55.19       58.94      4.02 o
  10   0   3        4.92        3.53      1.87 o
  11   0   3        5.55        3.60      2.29 o
  12   0   3       23.30       21.90      3.69 o
 -11   1   3        0.66        2.52      3.11 o
 -10   1   3        0.37        5.04      2.39 o
  -9   1   3      449.74      482.80     14.30 o
  -8   1   3      118.16      109.29      5.79 o
  -7   1   3      928.01      898.45     21.01 o
  -6   1   3       66.24       93.85      2.10 o
  -5   1   3      153.83      146.60      2.77 o
  -4   1   3      259.17      272.12      3.08 o
  -3   1   3        6.93        6.65      0.36 o
  -2   1   3        6.70        5.84      0.41 o
  -1   1   3     1239.15     1192.41     10.67 o
   0   1   3        4.24       -0.35      0.35 o
   1   1   3      363.15      363.22     10.22 o
   2   1   3        2.98        3.77      0.61 o
   3   1   3       75.41       69.60      2.09 o
   4   1   3       89.47       83.54      2.38 o
   5   1   3      312.08      333.67      6.49 o
   6   1   3       35.22       34.15      1.76 o
   7   1   3       29.04       29.22      2.85 o
   8   1   3        2.67        7.56      1.47 o
   9   1   3        0.89        2.19      1.82 o
  10   1   3       22.50       13.85      2.86 o
  11   1   3        0.32       -2.29      2.44 o
 -12   2   3        4.85        9.70      4.72 o
 -11   2   3       55.71       50.43      6.96 o
 -10   2   3        0.26        0.11      2.15 o
  -9   2   3     1055.80     1096.14     25.91 o
  -8   2   3      188.59      204.71      8.82 o
  -7   2   3        1.63        1.93      0.89 o
  -6   2   3       89.42       93.98      2.36 o
  -5   2   3      830.13      854.41      8.15 o
  -4   2   3       96.67      118.58      1.57 o
  -3   2   3      129.83      169.13      5.51 o
  -2   2   3     3618.89     3560.43     28.95 o
  -1   2   3      214.20      237.57      3.06 o
   0   2   3        6.73        1.11      0.37 o
   1   2   3        0.29        1.02      0.43 o
   2   2   3      205.73      196.51      4.09 o
   3   2   3       89.17       94.08      3.07 o
   4   2   3       33.53       27.97      1.61 o
   5   2   3       37.57       40.08      2.13 o
   6   2   3       17.10        6.41      1.44 o
   7   2   3        4.69        7.16      2.08 o
   8   2   3       27.24       22.79      2.28 o
   9   2   3        9.85       10.93      1.87 o
  10   2   3        1.31        3.47      2.45 o
  11   2   3        0.55        3.03      3.07 o
 -13   3   3       11.62        8.45      4.97 o
 -12   3   3       14.20       15.41      4.97 o
 -11   3   3      116.79      138.46     10.19 o
 -10   3   3        0.35        1.24      2.73 o
  -9   3   3      436.90      413.53     12.48 o
  -8   3   3      500.30      516.92     10.35 o
  -7   3   3        1.03        2.28      0.57 o
  -6   3   3        8.93        9.88      0.64 o
  -5   3   3     5709.83     5762.64     54.28 o
  -4   3   3      389.71      429.68      4.71 o
  -3   3   3       87.54       91.54      1.51 o
  -2   3   3      533.96      522.00      4.92 o
  -1   3   3      586.24      592.55      6.14 o
   0   3   3      520.29      541.25      6.16 o
   1   3   3       61.10       80.77      2.27 o
   2   3   3      418.39      419.80      6.06 o
   3   3   3        8.85       12.61      1.32 o
   4   3   3      263.18      259.55      5.42 o
   5   3   3      178.07      200.19      4.71 o
   6   3   3       50.22       60.41      3.48 o
   7   3   3       14.39       13.27      2.04 o
   8   3   3        2.02        2.70      1.54 o
   9   3   3        2.35        0.93      1.57 o
  10   3   3        2.00        2.31      2.98 o
 -13   4   3        1.79        5.47      4.72 o
 -12   4   3        1.29        1.99      3.98 o
 -11   4   3        2.99        2.13      1.17 o
 -10   4   3      503.84      456.89      9.13 o
  -9   4   3      234.66      204.01      5.09 o
  -8   4   3      113.64      120.28      4.34 o
  -7   4   3      249.82      224.66      3.61 o
  -6   4   3        2.01        1.07      0.67 o
  -5   4   3      300.16      370.84      5.04 o
  -4   4   3     2473.63     2638.21     25.65 o
  -3   4   3      289.41      324.46      4.37 o
  -2   4   3      236.79      244.16      4.22 o
  -1   4   3       64.58       43.01      2.10 o
   0   4   3       10.01        8.65      0.86 o
   1   4   3       93.63      130.71      2.62 o
   2   4   3       52.86       47.41      2.27 o
   3   4   3        0.72        0.32      0.90 o
   4   4   3      205.02      209.28      4.76 o
   5   4   3       45.41       44.15      3.16 o
   6   4   3      193.51      207.72      6.17 o
   7   4   3       10.94       14.15      2.20 o
   8   4   3        1.97        1.19      1.78 o
   9   4   3        0.51        1.12      2.78 o
 -14   5   3        1.30        0.07      1.25 o
 -13   5   3        3.06        0.55      1.26 o
 -12   5   3       32.68       33.91      3.02 o
 -11   5   3        2.43        0.55      1.21 o
 -10   5   3      144.97      159.42      5.58 o
  -9   5   3      238.25      227.99      6.61 o
  -8   5   3       47.99       48.83      1.62 o
  -7   5   3        4.66        2.55      0.59 o
  -6   5   3       12.88        2.55      0.65 o
  -5   5   3        0.02       -0.02      0.55 o
  -4   5   3      396.55      462.29      6.46 o
  -3   5   3      396.10      423.74      5.46 o
  -2   5   3      183.40      188.88      3.66 o
  -1   5   3       30.67       33.01      1.83 o
   0   5   3       45.38       49.65      1.98 o
   1   5   3       45.22       37.83      2.13 o
   2   5   3      104.12      111.05      4.98 o
   3   5   3        1.57       16.56      3.52 o
   4   5   3      153.98      144.30      4.74 o
   5   5   3      113.14      146.14     11.16 o
   6   5   3       46.99       49.76      3.76 o
   7   5   3       11.02        6.65      2.28 o
   8   5   3        8.37        6.73      3.64 o
   9   5   3        0.12        0.25      4.47 o
 -14   6   3        6.52        7.08      1.92 o
 -13   6   3       25.90       37.08      5.50 o
 -12   6   3        0.29       -0.66      1.30 o
 -11   6   3      144.96      148.25      5.34 o
 -10   6   3        0.42        0.18      1.44 o
  -9   6   3        0.62       -0.64      0.64 o
  -8   6   3        5.09        2.60      0.73 o
  -7   6   3        1.44        1.09      0.74 o
  -6   6   3        3.14       -0.34      0.64 o
  -5   6   3        0.75        0.78      0.67 o
  -4   6   3      120.56      106.00      2.77 o
  -3   6   3      163.98      167.57      3.25 o
  -2   6   3      169.16      193.73      4.00 o
  -1   6   3      126.01      122.45      4.68 o
   0   6   3      136.15      127.67      3.32 o
   1   6   3       52.70       51.20      2.67 o
   2   6   3       36.41       38.10      2.69 o
   3   6   3      114.83      120.52      4.56 o
   4   6   3       30.18       33.58      2.75 o
   5   6   3        4.68        3.05      2.11 o
   6   6   3        0.35        0.02      2.08 o
   7   6   3        6.75        4.46      2.64 o
   8   6   3        8.43        4.00      3.42 o
 -14   7   3       69.04       71.60      4.54 o
 -13   7   3        1.43        1.65      1.91 o
 -12   7   3        0.17        0.51      1.70 o
 -11   7   3        2.19       -0.12      1.54 o
 -10   7   3       10.38       13.15      1.59 o
  -9   7   3       58.31       42.31      2.88 o
  -8   7   3      285.21      293.21      5.48 o
  -7   7   3      224.56      237.67      4.97 o
  -6   7   3        0.01        0.38      0.77 o
  -5   7   3        2.81        2.00      0.92 o
  -4   7   3       52.20       59.93      3.33 o
  -3   7   3       55.95       43.28      2.44 o
  -2   7   3       53.83       62.92      2.57 o
  -1   7   3      123.76      136.24      4.12 o
   0   7   3        2.33        3.64      1.12 o
   1   7   3        1.68        1.52      1.20 o
   2   7   3       62.37       72.19      4.29 o
   3   7   3        5.39        5.89      1.97 o
   4   7   3        0.13        0.24      1.70 o
   5   7   3        1.46        4.67      2.90 o
   6   7   3        0.30       -1.29      2.57 o
   7   7   3        2.03        2.98      4.23 o
 -14   8   3        3.78        1.92      2.35 o
 -13   8   3       73.05       87.95      5.41 o
 -12   8   3       18.36       21.69      3.13 o
 -11   8   3       35.63       29.65      2.14 o
 -10   8   3        4.12        1.62      1.23 o
  -9   8   3       17.96       11.03      1.62 o
  -8   8   3      125.61       85.29      3.28 o
  -7   8   3       35.95       41.58      2.40 o
  -6   8   3        8.18        4.62      1.19 o
  -5   8   3       84.97       89.43      3.97 o
  -4   8   3       49.99       44.36      3.49 o
  -3   8   3       59.97       57.01      5.60 o
  -2   8   3        1.70        4.20      1.49 o
  -1   8   3        1.01        0.24      1.40 o
   0   8   3        7.56        6.00      1.75 o
   1   8   3        1.24        0.49      1.54 o
   2   8   3      143.94      123.44      6.80 o
   3   8   3        0.08        1.79      2.08 o
   4   8   3        9.38        6.46      3.98 o
   5   8   3        6.78        4.23      4.47 o
   6   8   3       25.51       22.12      5.97 o
 -13   9   3        6.75       13.07      3.05 o
 -12   9   3       36.71       42.90      4.23 o
 -11   9   3        5.72        4.95      1.53 o
 -10   9   3        4.49       10.12      1.74 o
  -9   9   3      154.85      132.80      5.40 o
  -8   9   3       17.97       13.62      1.70 o
  -7   9   3      145.59      137.02      5.34 o
  -6   9   3       51.32       51.33      3.23 o
  -5   9   3      306.06      321.55      8.44 o
  -4   9   3      893.25      900.46     19.52 o
  -3   9   3       28.98       29.12      3.38 o
  -2   9   3       64.82       59.08      3.76 o
  -1   9   3       56.00       59.66      4.03 o
   0   9   3        2.88        1.17      1.63 o
   1   9   3        1.18       -0.84      1.65 o
   2   9   3        0.32        2.51      2.26 o
   3   9   3        0.21        1.74      3.48 o
   4   9   3       26.72       35.30      7.21 o
   5   9   3        4.58        5.97      4.72 o
 -13  10   3       23.58       23.66      3.94 o
 -12  10   3       28.79       33.16      3.04 o
 -11  10   3        3.29        3.20      1.81 o
 -10  10   3        1.17        1.07      1.68 o
  -9  10   3       81.11       94.73      5.08 o
  -8  10   3        4.68        4.00      1.79 o
  -7  10   3        1.46        2.75      1.56 o
  -6  10   3       58.79       57.24      4.68 o
  -5  10   3      144.05      147.20      7.20 o
  -4  10   3        0.62       -1.33      1.87 o
  -3  10   3      109.34      118.83     10.55 o
  -2  10   3       37.60       36.37      4.06 o
  -1  10   3       70.97       61.82      5.21 o
   0  10   3       69.61       50.41      4.17 o
   1  10   3       10.46        9.62      3.58 o
   2  10   3       17.68       14.20      4.85 o
   3  10   3        1.79       -2.73      3.73 o
   4  10   3        4.30        2.49      5.47 o
 -12  11   3        0.64        2.36      2.13 o
 -11  11   3        0.03        0.24      1.92 o
 -10  11   3       15.63        8.18      2.40 o
  -9  11   3       12.32       17.21      3.80 o
  -8  11   3       29.18       31.40      3.77 o
  -7  11   3        3.36        3.65      2.16 o
  -6  11   3       20.78       17.07      3.32 o
  -5  11   3        9.08       11.14      2.98 o
  -4  11   3        0.26        2.97      2.26 o
  -3  11   3        0.27        1.94      2.26 o
  -2  11   3        5.07        6.58      4.07 o
  -1  11   3       13.51       10.45      3.05 o
   0  11   3       13.49       10.63      3.08 o
   1  11   3       27.96       18.42      4.57 o
   2  11   3        0.20        0.75      4.47 o
 -11  12   3        0.05        1.71      2.50 o
 -10  12   3        5.59        5.21      2.71 o
  -9  12   3       15.97       13.03      4.00 o
  -8  12   3        8.96        4.80      5.47 o
  -7  12   3       41.65       35.24      6.84 o
  -6  12   3        0.02       -0.86      2.18 o
  -5  12   3        5.33        5.52      2.74 o
  -4  12   3        5.99       21.59      3.77 o
  -3  12   3       31.48       38.64      4.78 o
  -2  12   3        2.82        4.72      5.57 o
  -1  12   3       10.36        7.46      3.19 o
   0  12   3        0.11        2.60      2.58 o
 -10  13   3        0.02        3.88      3.64 o
  -9  13   3       32.27       47.16     16.53 o
  -8  13   3       17.95       12.68      4.04 o
  -7  13   3       23.31       25.09      7.21 o
  -6  13   3        1.26       -2.25      2.25 o
  -5  13   3        0.10       -1.41      2.58 o
  -4  13   3       25.04       34.98      4.82 o
  -3  13   3       14.35       20.50      4.17 o
  -2  13   3       11.95       11.33      3.71 o
   2 -14   4        7.68        9.53      3.09 o
   3 -14   4        3.37        4.11      2.69 o
   4 -14   4       11.32       12.19      3.22 o
   5 -14   4       55.53       62.65      6.19 o
   6 -14   4        0.12       -0.58      1.94 o
   7 -14   4        5.34        2.57      2.45 o
   8 -14   4       13.08        7.59      3.46 o
  -1 -13   4       20.83       25.77      3.46 o
   0 -13   4        0.02       -1.76      2.03 o
   1 -13   4        0.68        2.45      2.08 o
   2 -13   4        8.76        9.30      2.80 o
   3 -13   4       12.45        9.24      2.74 o
   4 -13   4       16.48       15.08      2.60 o
   5 -13   4        6.67        2.22      1.95 o
   6 -13   4        5.69       10.56      2.43 o
   7 -13   4        0.45       -1.00      1.92 o
   8 -13   4        1.33       -0.62      2.19 o
   9 -13   4        0.12        0.45      2.23 o
  10 -13   4        2.59        4.94      3.09 o
  -3 -12   4        8.67        9.06      4.47 o
  -2 -12   4       18.28       12.30      3.44 o
  -1 -12   4        3.86        6.68      2.29 o
   0 -12   4       15.75       14.04      3.05 o
   1 -12   4        1.57        1.84      1.84 o
   2 -12   4        2.26        2.03      2.00 o
   3 -12   4        2.08        1.40      1.69 o
   4 -12   4        2.97        2.62      1.92 o
   5 -12   4        0.84       -0.22      1.66 o
   6 -12   4        5.63        7.57      2.24 o
   7 -12   4       10.29        9.47      2.72 o
   8 -12   4        5.24        7.05      2.19 o
   9 -12   4        8.17        8.98      2.43 o
  10 -12   4        1.18        1.48      2.10 o
  11 -12   4        0.03       -0.37      2.17 o
  -4 -11   4       13.21       10.89      4.23 o
  -3 -11   4        0.40        1.28      3.03 o
  -2 -11   4       65.68       63.01      4.23 o
  -1 -11   4       23.37       26.60      2.93 o
   0 -11   4       72.50       79.30      4.98 o
   1 -11   4        4.84        4.34      2.33 o
   2 -11   4       10.23        6.43      1.80 o
   3 -11   4        5.50        4.00      1.66 o
   4 -11   4        2.58        2.63      1.60 o
   5 -11   4       31.25       34.00      2.77 o
   6 -11   4        1.22        1.45      1.62 o
   7 -11   4        5.99        1.79      2.01 o
   8 -11   4        1.82        3.36      2.05 o
   9 -11   4        3.24        1.87      1.67 o
  10 -11   4        0.32       -0.82      1.58 o
  11 -11   4       55.60       63.46      4.47 o
  -6 -10   4       51.18       55.83      6.93 o
  -5 -10   4        2.33        0.28      2.93 o
  -4 -10   4        9.64        8.94      3.63 o
  -3 -10   4       48.30       56.32      3.79 o
  -2 -10   4       37.27       32.57      3.37 o
  -1 -10   4        0.21       -0.75      1.51 o
   0 -10   4       99.94      104.00      5.34 o
   1 -10   4        3.56        1.43      1.65 o
   2 -10   4      315.50      322.65      7.26 o
   3 -10   4       42.60       40.47      2.90 o
   4 -10   4        8.28        4.16      2.12 o
   5 -10   4        0.11       -1.05      1.11 o
   6 -10   4        0.57        1.90      1.42 o
   7 -10   4       58.82       63.91      3.70 o
   8 -10   4        0.02       -1.36      1.36 o
   9 -10   4        2.27       -0.52      1.60 o
  10 -10   4       34.44       34.03      2.82 o
  11 -10   4        2.56        0.93      1.82 o
  12 -10   4        0.00        0.63      3.40 o
  -7  -9   4        0.03        2.07      3.22 o
  -6  -9   4        0.00        1.17      2.98 o
  -5  -9   4       98.45       99.26      7.93 o
  -4  -9   4       52.04       58.51      6.15 o
  -3  -9   4      119.12      109.59      5.39 o
  -2  -9   4       17.05       14.76      2.24 o
  -1  -9   4       86.30       81.46      4.45 o
   0  -9   4        0.14        0.15      1.72 o
   1  -9   4        7.40       10.49      1.67 o
   2  -9   4       41.87       44.74      2.83 o
   3  -9   4      157.73      169.98      6.21 o
   4  -9   4      262.86      275.49      5.81 o
   5  -9   4      161.43      179.56      7.62 o
   6  -9   4        0.48        0.23      1.08 o
   7  -9   4       20.62       24.50      2.07 o
   8  -9   4      132.53      135.77      4.65 o
   9  -9   4        0.20       -0.23      1.30 o
  10  -9   4        1.24        3.07      1.45 o
  11  -9   4        0.05       -0.43      1.94 o
  12  -9   4        0.35       -0.71      2.16 o
  -8  -8   4        4.78        1.86      3.01 o
  -7  -8   4        5.88        6.17      2.58 o
  -6  -8   4        0.17       -0.98      1.97 o
  -5  -8   4       35.66       36.52      3.97 o
  -4  -8   4       65.21       60.17      4.09 o
  -3  -8   4       72.74       71.65      3.70 o
  -2  -8   4       35.33       36.81      3.01 o
  -1  -8   4       51.53       81.79      3.42 o
   0  -8   4        0.71        0.86      0.86 o
   1  -8   4      120.17      125.09      3.10 o
   2  -8   4       60.49       55.47      2.20 o
   3  -8   4        0.58        1.24      0.82 o
   4  -8   4      158.28      170.58      4.23 o
   5  -8   4        0.07       -0.88      0.88 o
   6  -8   4      227.36      223.40      4.53 o
   7  -8   4        0.41        0.63      0.98 o
   8  -8   4       44.61       45.78      3.31 o
   9  -8   4      350.71      380.04      8.88 o
  10  -8   4        3.91        2.45      1.79 o
  11  -8   4        7.82        9.14      1.78 o
  12  -8   4        3.03        5.81      3.77 o
  13  -8   4        0.57        1.63      2.55 o
  -9  -7   4        9.80        8.29      2.68 o
  -8  -7   4        4.82        6.28      2.43 o
  -7  -7   4        0.18        1.43      2.24 o
  -6  -7   4        2.22        3.03      2.01 o
  -5  -7   4       13.88        8.42      2.07 o
  -4  -7   4      140.11      138.92      4.68 o
  -3  -7   4      222.06      204.52      4.79 o
  -2  -7   4        1.80        1.47      1.05 o
  -1  -7   4      390.01      377.20      6.73 o
   0  -7   4       97.25       95.15      2.73 o
   1  -7   4      645.32      646.25      9.15 o
   2  -7   4       36.26       32.47      2.07 o
   3  -7   4      101.75      110.65      2.89 o
   4  -7   4        0.49       -0.59      0.75 o
   5  -7   4      209.30      211.78      4.15 o
   6  -7   4       50.86       47.06      2.93 o
   7  -7   4       82.41       85.13      3.58 o
   8  -7   4      302.26      294.36      9.62 o
   9  -7   4        0.06       -1.34      1.34 o
  10  -7   4        1.38        0.97      1.13 o
  11  -7   4        2.77       -0.41      2.01 o
  12  -7   4        3.01        1.54      2.09 o
  13  -7   4        5.63        9.51      2.83 o
 -10  -6   4       12.46        9.86      6.21 o
  -9  -6   4        8.56       10.32      2.20 o
  -8  -6   4        4.56        5.66      1.95 o
  -7  -6   4       49.58       51.23      4.45 o
  -6  -6   4       41.35       41.91      3.52 o
  -5  -6   4        8.61        6.31      1.54 o
  -4  -6   4      459.96      446.84      9.97 o
  -3  -6   4        7.89        6.00      1.08 o
  -2  -6   4      122.83      135.14      3.59 o
  -1  -6   4      231.26      254.84      4.23 o
   0  -6   4      162.43      255.80      5.61 o
   1  -6   4      357.11      397.00      5.91 o
   2  -6   4      102.76      109.95      3.22 o
   3  -6   4       64.55       51.30      1.90 o
   4  -6   4       40.84       40.02      1.86 o
   5  -6   4      233.18      236.42      4.30 o
   6  -6   4        6.01        2.14      0.83 o
   7  -6   4        0.08       -0.14      0.79 o
   8  -6   4       11.14        7.03      1.44 o
   9  -6   4       15.67       14.21      1.73 o
  10  -6   4      133.38      128.55      6.24 o
  11  -6   4       14.47       16.24      2.40 o
  12  -6   4       12.24       13.47      3.23 o
  13  -6   4       17.82       19.29      3.13 o
 -10  -5   4       21.71       24.60      3.68 o
  -9  -5   4        0.94       -1.29      1.45 o
  -8  -5   4        0.20        0.48      1.44 o
  -7  -5   4       80.12       78.93      4.03 o
  -6  -5   4       14.65       12.70      1.79 o
  -5  -5   4       82.01       92.73      3.45 o
  -4  -5   4      118.84      127.82      3.47 o
  -3  -5   4       45.76       51.01      1.92 o
  -2  -5   4       36.82       51.37      1.87 o
  -1  -5   4      391.49      367.52      4.54 o
   0  -5   4     2933.21     3133.74     27.57 o
   1  -5   4      283.14      317.69      6.34 o
   2  -5   4        1.36        0.27      0.50 o
   3  -5   4      382.12      463.82      6.43 o
   4  -5   4      369.80      384.47      5.70 o
   5  -5   4     1746.29     1795.74     20.09 o
   6  -5   4      712.41      677.40      8.88 o
   7  -5   4      287.19      283.85      5.27 o
   8  -5   4        3.96        1.74      1.09 o
   9  -5   4      282.26      293.52     11.75 o
  10  -5   4       72.51       81.01      4.31 o
  11  -5   4       31.94       36.25      3.19 o
  12  -5   4        5.67        8.25      2.38 o
  13  -5   4        5.87        5.92      2.53 o
 -11  -4   4        3.11        1.92      2.49 o
 -10  -4   4        9.43       11.99      3.56 o
  -9  -4   4        4.95        3.27      1.87 o
  -8  -4   4       67.07       80.31      3.39 o
  -7  -4   4        5.92        5.25      1.34 o
  -6  -4   4      156.29      158.95      4.05 o
  -5  -4   4      155.56      153.39      3.27 o
  -4  -4   4        2.33        3.33      0.85 o
  -3  -4   4        2.34        1.91      0.54 o
  -2  -4   4       13.37       16.41      0.87 o
  -1  -4   4      425.69      454.71      4.33 o
   0  -4   4      667.12      648.72      6.39 o
   1  -4   4      294.25      314.41      3.86 o
   2  -4   4     2545.20     2493.46     24.77 o
   3  -4   4     1007.16     1078.79     12.51 o
   4  -4   4        0.21        0.78      0.62 o
   5  -4   4       35.88       30.99      1.59 o
   6  -4   4        6.54        8.27      0.97 o
   7  -4   4      344.84      343.97      5.59 o
   8  -4   4      271.41      274.76      5.25 o
   9  -4   4      455.55      486.16      8.95 o
  10  -4   4       92.89       93.22      4.61 o
  11  -4   4      112.08      113.60      6.15 o
  12  -4   4       26.57       23.86      7.95 o
 -12  -3   4        9.24        6.60      2.71 o
 -11  -3   4        0.28       -1.69      1.87 o
 -10  -3   4       25.17       22.41      2.87 o
  -9  -3   4        0.05        0.78      1.59 o
  -8  -3   4       97.37       96.92      3.87 o
  -7  -3   4        0.27        1.30      0.87 o
  -6  -3   4        2.32        2.44      0.74 o
  -5  -3   4        3.50        0.92      0.59 o
  -4  -3   4       43.11       50.60      1.47 o
  -3  -3   4       58.75       49.68      1.38 o
  -2  -3   4       10.60       11.84      0.69 o
  -1  -3   4     1588.22     1566.08     12.31 o
   0  -3   4       37.63       15.62      0.81 o
   1  -3   4      128.05      155.99      2.43 o
   2  -3   4      235.65      249.29      3.54 o
   3  -3   4     1642.80     1771.50     22.63 o
   4  -3   4      467.38      557.70      7.71 o
   5  -3   4       80.02       68.92      1.92 o
   6  -3   4      200.14      219.12      7.69 o
   7  -3   4       44.33       45.86      1.98 o
   8  -3   4       47.86       49.80      2.01 o
   9  -3   4       31.73       28.59      2.75 o
  10  -3   4       19.02        9.26      2.08 o
  11  -3   4        5.53        3.81      1.85 o
  12  -3   4        8.09        8.42      2.62 o
 -12  -2   4        4.45        2.95      2.22 o
 -11  -2   4        5.03        6.53      1.92 o
 -10  -2   4       26.35       29.98      2.74 o
  -9  -2   4        3.67        2.37      1.35 o
  -8  -2   4        1.58        0.55      1.23 o
  -7  -2   4       82.91       81.48      1.80 o
  -6  -2   4      225.02      233.22      3.47 o
  -5  -2   4       76.32       77.05      1.79 o
  -4  -2   4      578.24      564.75      6.37 o
  -3  -2   4      361.45      344.66      3.95 o
  -2  -2   4      323.35      311.11      3.21 o
  -1  -2   4      694.00      662.58      6.40 o
   0  -2   4      324.12      433.00     10.54 o
   1  -2   4      388.70      351.87      4.14 o
   2  -2   4     1127.37     1150.35     11.93 o
   3  -2   4      122.68      122.92      2.54 o
   4  -2   4     1052.22     1066.95     14.29 o
   5  -2   4       14.10       15.08      1.40 o
   6  -2   4       34.04       32.34      1.62 o
   7  -2   4      175.18      181.51      3.59 o
   8  -2   4        4.53        2.42      0.88 o
   9  -2   4      309.75      308.47      8.40 o
  10  -2   4        8.82        7.62      2.09 o
  11  -2   4        3.01        1.06      1.91 o
  12  -2   4        0.70       -2.38      2.73 o
 -13  -1   4        2.20        4.95      2.06 o
 -12  -1   4        0.07        0.49      1.54 o
 -11  -1   4       10.14       14.41      3.87 o
 -10  -1   4        7.29        4.40      1.86 o
  -9  -1   4       18.56        6.95      1.26 o
  -8  -1   4       69.26       64.62      3.70 o
  -7  -1   4        2.69        7.20      0.97 o
  -6  -1   4        0.04       -0.13      0.46 o
  -5  -1   4      230.46      212.89      3.16 o
  -4  -1   4        7.21        8.40      0.56 o
  -3  -1   4       87.06       93.15      2.13 o
  -2  -1   4     1431.81     1335.35     11.87 o
  -1  -1   4     1994.50     1933.95     19.01 o
   0  -1   4       21.23       22.49      1.00 o
   1  -1   4     3039.86     2922.06     26.68 o
   2  -1   4     2953.83     3020.79     31.33 o
   3  -1   4     1591.73     1512.31     19.45 o
   4  -1   4      106.19      103.11      2.59 o
   5  -1   4        0.05       -0.26      0.58 o
   6  -1   4      255.10      255.50      4.51 o
   7  -1   4        3.35        0.95      0.72 o
   8  -1   4       12.80        7.79      1.13 o
   9  -1   4        0.08        0.17      1.44 o
  10  -1   4       14.36       14.73      2.50 o
  11  -1   4       14.45       16.04      3.16 o
  12  -1   4        2.23        3.97      2.86 o
 -13   0   4       31.14       35.15      3.96 o
 -12   0   4       66.64       72.57      4.33 o
 -11   0   4       15.94       14.16      1.99 o
 -10   0   4      201.44      174.02      4.10 o
  -9   0   4       71.82       92.93      3.30 o
  -8   0   4      144.97      153.35     10.07 o
  -7   0   4       40.71       34.03      3.17 o
  -6   0   4       22.71       21.81      1.04 o
  -5   0   4     1666.04     1665.90     15.50 o
  -4   0   4      797.80      827.78      8.48 o
  -3   0   4       21.83       25.94      0.76 o
  -2   0   4      226.23      201.10      2.32 o
  -1   0   4      538.24      544.43      9.18 o
   0   0   4        1.27       -0.35      0.35 o
   1   0   4      432.04      371.08      4.55 o
   2   0   4       37.50       37.19      1.37 o
   3   0   4        4.73        6.25      0.97 o
   4   0   4        2.91        1.23      0.71 o
   5   0   4       74.14       72.05      2.73 o
   6   0   4        0.01        0.21      0.99 o
   7   0   4       13.91       19.37      1.41 o
   8   0   4        5.08        7.69      1.55 o
   9   0   4       40.72       37.42      3.56 o
  10   0   4        1.31        0.60      2.02 o
  11   0   4        6.46        3.66      3.23 o
 -12   1   4        0.50       -3.73      3.73 o
 -11   1   4       24.45       16.59      8.70 o
 -10   1   4        8.84        6.71      2.62 o
  -9   1   4      149.14      144.17     11.19 o
  -8   1   4      173.15      184.63      8.70 o
  -7   1   4       31.95       43.92      2.48 o
  -6   1   4       76.59       72.15      3.55 o
  -5   1   4      421.26      407.59      4.54 o
  -4   1   4      664.65      667.36      6.56 o
  -3   1   4     1810.75     1784.45     16.47 o
  -2   1   4      338.79      276.22      2.96 o
  -1   1   4     3795.57     3667.99     31.44 o
   0   1   4      321.32      278.11      3.71 o
   1   1   4      391.28      410.45      5.08 o
   2   1   4       58.21       46.06      2.00 o
   3   1   4       14.88        8.12      1.05 o
   4   1   4       40.44       43.23      2.09 o
   5   1   4       29.31       30.81      1.89 o
   6   1   4        4.39        2.84      0.78 o
   7   1   4        0.29       -0.92      1.08 o
   8   1   4        8.65        7.85      1.63 o
   9   1   4        2.47        0.56      1.40 o
  10   1   4       26.20       24.92      3.58 o
  11   1   4        8.47       11.11      4.47 o
 -12   2   4        1.24        0.86      2.86 o
 -11   2   4        2.10        5.53      3.23 o
 -10   2   4       32.31       25.10      3.70 o
  -9   2   4      239.89      218.51     13.80 o
  -8   2   4      429.52      385.37     11.23 o
  -7   2   4      205.60      205.11      5.11 o
  -6   2   4      272.53      280.52      3.59 o
  -5   2   4      238.36      260.47      3.04 o
  -4   2   4        2.34        0.47      0.32 o
  -3   2   4      541.90      500.72      4.79 o
  -2   2   4       87.60       79.70      3.76 o
  -1   2   4        0.89       -0.32      0.32 o
   0   2   4      298.10      401.97      4.81 o
   1   2   4      316.33      337.72      4.91 o
   2   2   4       22.42       24.14      1.57 o
   3   2   4        0.17        0.09      0.71 o
   4   2   4      444.76      448.77     10.96 o
   5   2   4      122.44      130.58      4.69 o
   6   2   4        2.63        4.32      1.29 o
   7   2   4       12.61       10.80      1.81 o
   8   2   4        0.77       -0.29      1.37 o
   9   2   4        1.54        1.05      1.56 o
  10   2   4        0.01        1.52      2.97 o
 -12   3   4        0.73        1.24      3.48 o
 -11   3   4       42.25       37.83      4.53 o
 -10   3   4      215.62      226.41     22.99 o
  -9   3   4       45.80       36.91      2.55 o
  -8   3   4      533.50      534.82      7.87 o
  -7   3   4      234.87      226.26      3.52 o
  -6   3   4      101.68      105.41      1.81 o
  -5   3   4      152.11      131.21      2.32 o
  -4   3   4       16.10       16.54      0.87 o
  -3   3   4      667.26      660.65      7.03 o
  -2   3   4      351.69      313.05      4.05 o
  -1   3   4     3981.89     3992.73     41.52 o
   0   3   4       23.75       29.17      1.39 o
   1   3   4      502.12      475.74      7.14 o
   2   3   4       28.49       26.16      1.84 o
   3   3   4       18.88       12.11      1.27 o
   4   3   4      194.89      181.78      4.98 o
   6   3   4       25.66       23.83      3.68 o
   7   3   4       14.88       13.19      3.30 o
   8   3   4        3.13        4.16      1.79 o
   9   3   4        4.76       10.77      2.37 o
  10   3   4        0.31        1.49      4.23 o
 -13   4   4       33.75       33.56      7.21 o
 -12   4   4        0.01        1.69      1.02 o
 -11   4   4       45.64       48.11      2.49 o
 -10   4   4       99.19       98.91      3.51 o
  -9   4   4      730.35      701.95     11.64 o
  -8   4   4      135.67      134.12      2.95 o
  -7   4   4       40.83       45.34      1.46 o
  -6   4   4       61.49       40.67      1.47 o
  -5   4   4      508.42      518.04      6.68 o
  -4   4   4     2796.54     3030.23     31.65 o
  -3   4   4      351.72      322.68      4.09 o
  -2   4   4        1.21        0.68      0.52 o
  -1   4   4       21.87       22.19      1.64 o
   0   4   4       64.55       75.61      2.43 o
   1   4   4       63.33       80.36      3.46 o
   2   4   4       64.55       56.48      2.55 o
   3   4   4      289.44      277.10      6.04 o
   4   4   4      299.30      289.03      6.40 o
   5   4   4        0.05       -0.10      1.32 o
   6   4   4       34.44       31.02      2.98 o
   7   4   4       33.02       43.77      3.45 o
   8   4   4       18.02       20.97      3.71 o
   9   4   4        0.02       -1.39      2.48 o
 -14   5   4       12.53       12.32      1.93 o
 -13   5   4       44.17       48.27      2.95 o
 -12   5   4        6.16        5.11      1.46 o
 -11   5   4       31.90       32.25      2.51 o
 -10   5   4       12.75        5.46      1.48 o
  -9   5   4      177.81      159.75      4.03 o
  -8   5   4        9.16       10.20      0.90 o
  -7   5   4      238.99      277.68      4.72 o
  -6   5   4        1.85        2.34      0.69 o
  -5   5   4        6.36        7.79      0.93 o
  -4   5   4        4.54       12.80      1.08 o
  -3   5   4      309.53      349.23      4.87 o
  -2   5   4       48.08       72.60      2.57 o
  -1   5   4      394.12      449.29      8.02 o
   0   5   4        7.05       13.66      1.43 o
   1   5   4        5.28        6.09      1.46 o
   2   5   4        2.92        2.52      2.12 o
   3   5   4      345.59      354.87      8.33 o
   4   5   4        0.16       -1.35      1.35 o
   5   5   4       37.77       39.73      4.09 o
   6   5   4        4.00        2.51      2.08 o
   7   5   4        2.87        3.05      2.34 o
   8   5   4       25.00       34.57      4.18 o
 -14   6   4        0.35       -0.30      1.71 o
 -13   6   4        2.03       -0.68      1.83 o
 -12   6   4       14.97       15.09      2.21 o
 -11   6   4        0.79        1.88      1.73 o
 -10   6   4        9.72        9.18      1.44 o
  -9   6   4       21.77       16.53      1.23 o
  -8   6   4       55.55       63.09      3.18 o
  -7   6   4        4.13        7.05      0.97 o
  -6   6   4       43.27       54.13      2.53 o
  -5   6   4       16.71       20.11      1.34 o
  -4   6   4       51.25       56.59      2.84 o
  -3   6   4      117.53      121.10      2.84 o
  -2   6   4      189.83      175.58      3.89 o
  -1   6   4      391.76      394.66      6.98 o
   0   6   4        6.45        8.16      1.35 o
   1   6   4      106.01      107.69      4.70 o
   2   6   4       95.27      107.72      4.82 o
   3   6   4       10.79       13.20      3.63 o
   4   6   4       32.46       39.48      3.84 o
   5   6   4        1.52       -2.19      2.19 o
   6   6   4       21.49       20.21      5.55 o
   7   6   4       30.72       34.36      8.45 o
 -14   7   4        9.06        9.98      2.37 o
 -13   7   4        0.02        0.69      2.27 o
 -12   7   4       65.18       66.72      6.82 o
 -11   7   4        0.43        1.72      1.67 o
 -10   7   4        1.22        2.52      1.11 o
  -9   7   4       23.51       18.77      1.77 o
  -8   7   4       85.46       77.74      3.00 o
  -7   7   4        1.14       -0.42      0.78 o
  -6   7   4       40.64       41.24      2.10 o
  -5   7   4      380.41      364.83      7.35 o
  -4   7   4      122.79      120.28      3.95 o
  -3   7   4      127.06      122.07      3.66 o
  -2   7   4        0.30       -0.87      0.87 o
  -1   7   4        0.91       -0.04      1.06 o
   0   7   4       92.63       79.17      4.31 o
   1   7   4       51.98       52.72      4.29 o
   2   7   4        5.04        3.11      2.49 o
   3   7   4        3.47        3.54      2.54 o
   4   7   4        0.93       -0.50      2.98 o
   5   7   4        2.56        1.40      2.86 o
   6   7   4        0.55       -0.32      2.85 o
 -14   8   4       43.03       63.85      7.90 o
 -13   8   4       70.17       80.54      5.22 o
 -12   8   4       25.41       30.20      4.89 o
 -11   8   4        2.35        3.11      1.80 o
 -10   8   4       23.43       22.91      2.07 o
  -9   8   4      189.25      152.07      4.52 o
  -8   8   4       81.84       55.34      2.81 o
  -7   8   4       42.79       34.96      2.32 o
  -6   8   4        5.24        5.16      1.58 o
  -5   8   4      335.85      334.90      7.37 o
  -4   8   4      773.24      808.04     13.49 o
  -3   8   4      726.11      719.12     14.07 o
  -2   8   4       39.62       38.61      3.83 o
  -1   8   4      266.56      259.95      8.65 o
   0   8   4       11.81        7.05      2.29 o
   1   8   4      116.00      110.95      8.33 o
   2   8   4        0.74       -1.45      2.37 o
   3   8   4        9.75       11.40      3.52 o
   4   8   4        5.03        1.24      3.48 o
   5   8   4       17.35       15.91      5.22 o
 -13   9   4        1.80       -1.83      2.41 o
 -12   9   4        6.86        7.44      2.58 o
 -11   9   4       80.40       84.65      5.90 o
 -10   9   4        3.84        5.08      1.61 o
  -9   9   4       66.92       68.90      3.64 o
  -8   9   4        0.03       -0.95      1.16 o
  -7   9   4        0.72        5.85      1.77 o
  -6   9   4        0.78        2.65      1.69 o
  -5   9   4       46.51       50.33      3.78 o
  -4   9   4       21.09       29.40      3.48 o
  -3   9   4      422.04      454.95     12.48 o
  -2   9   4       29.11       26.04      4.20 o
  -1   9   4        0.30        0.69      1.89 o
   0   9   4        9.20        6.67      2.49 o
   1   9   4       88.68      105.36      8.21 o
   2   9   4       58.93       55.92      6.24 o
   3   9   4        4.80        4.72      4.47 o
   4   9   4        1.78       -0.75      3.48 o
 -13  10   4       19.06       16.35      4.64 o
 -12  10   4        4.18        2.95      1.93 o
 -11  10   4       21.85       24.31      2.83 o
 -10  10   4       10.63        3.98      1.97 o
  -9  10   4        7.46        6.55      2.01 o
  -8  10   4       53.35       55.86      6.43 o
  -7  10   4      102.12      103.27      6.39 o
  -6  10   4        1.00        1.23      2.00 o
  -5  10   4      386.03      386.07     14.18 o
  -4  10   4        0.95       -0.32      1.96 o
  -3  10   4       13.03       15.83      3.38 o
  -2  10   4        1.27        2.99      2.25 o
  -1  10   4        0.22       -0.02      1.95 o
   0  10   4        1.65       -0.94      2.36 o
   1  10   4       13.75        7.49      3.60 o
   2  10   4        0.00       -0.50      3.07 o
   3  10   4        5.89        4.47      4.72 o
 -12  11   4        7.91       13.49      3.30 o
 -11  11   4       16.30       13.76      2.59 o
 -10  11   4        0.00        0.00      2.08 o
  -9  11   4        5.21        3.42      2.90 o
  -8  11   4        4.59        6.42      4.10 o
  -7  11   4       55.58       47.29      4.65 o
  -6  11   4       30.72       31.88      7.16 o
  -5  11   4       19.50       12.14      3.03 o
  -4  11   4        3.67        1.91      2.21 o
  -3  11   4        2.82        0.78      3.04 o
  -2  11   4        2.51        4.77      2.67 o
  -1  11   4        8.44        7.74      4.87 o
   0  11   4        0.01        0.83      2.46 o
   1  11   4        0.07       -0.90      3.22 o
   2  11   4       10.23        6.71      5.72 o
 -11  12   4        7.48        5.91      2.61 o
 -10  12   4       23.48       28.91      5.01 o
  -9  12   4       22.15       20.93      5.34 o
  -8  12   4       25.26       19.12      4.36 o
  -7  12   4        1.44       -1.67      2.39 o
  -6  12   4       16.01       17.10      4.06 o
  -5  12   4        6.10        6.69      2.86 o
  -4  12   4        3.97        4.45      2.76 o
  -3  12   4      101.87      102.15      7.31 o
  -2  12   4       20.99       24.72      5.48 o
  -1  12   4        9.64        5.42      3.05 o
   0  12   4        0.15        3.76      3.60 o
  -9  13   4        5.68        4.10      3.87 o
  -8  13   4        3.87        5.22      3.69 o
  -7  13   4        7.43        7.69      3.70 o
  -6  13   4        7.95       16.33      4.88 o
  -5  13   4        2.52        1.04      2.81 o
  -4  13   4        0.55       -2.48      2.48 o
  -3  13   4        0.25       -1.86      2.73 o
   2 -14   5        0.99       -2.51      2.51 o
   3 -14   5        3.64        3.47      2.67 o
   4 -14   5        4.82        2.26      2.26 o
   5 -14   5       94.10      125.79      6.38 o
   6 -14   5       10.64        6.12      2.38 o
   7 -14   5        0.03       -1.05      2.68 o
   8 -14   5        5.25        5.16      3.47 o
  -1 -13   5       26.23       32.52      4.17 o
   0 -13   5        6.45        4.14      2.25 o
   1 -13   5        0.86        0.30      2.04 o
   2 -13   5        3.48        5.23      2.60 o
   3 -13   5       21.63       21.33      3.77 o
   4 -13   5       83.90       92.21      6.89 o
   5 -13   5        5.12        4.43      2.44 o
   6 -13   5        6.84        4.47      2.44 o
   7 -13   5        3.62        2.01      2.37 o
   8 -13   5       11.53       13.31      2.83 o
   9 -13   5       17.29       10.86      2.85 o
  -3 -12   5       29.22       33.55      5.71 o
  -2 -12   5        2.85        7.30      3.78 o
  -1 -12   5        4.51        3.34      2.00 o
   0 -12   5        0.33       -1.64      1.92 o
   1 -12   5       15.21       14.69      2.83 o
   2 -12   5        1.10       -0.21      1.61 o
   3 -12   5        0.03        0.28      1.57 o
   4 -12   5        2.00        6.62      1.88 o
   5 -12   5        0.15       -1.59      1.59 o
   6 -12   5        0.12       -1.19      1.79 o
   7 -12   5        4.86        2.34      2.32 o
   8 -12   5       53.71       52.38     10.51 o
   9 -12   5       48.96       69.75      4.81 o
  10 -12   5       39.13       48.96      4.11 o
  -4 -11   5       62.10       67.51      7.28 o
  -3 -11   5       91.20      101.65      8.59 o
  -2 -11   5        1.61        1.24      1.97 o
  -1 -11   5       33.92       35.63      3.64 o
   0 -11   5        7.88       13.29      2.54 o
   1 -11   5       45.13       48.65      3.88 o
   2 -11   5        0.02        0.36      1.49 o
   3 -11   5       26.78       21.27      2.50 o
   4 -11   5        8.49        6.41      2.03 o
   5 -11   5        2.89        1.16      1.49 o
   6 -11   5        2.69        0.33      1.40 o
   7 -11   5        4.80        2.95      1.81 o
   8 -11   5        4.42        4.31      2.24 o
   9 -11   5        7.26        5.59      2.34 o
  10 -11   5        7.48       16.67      2.56 o
  11 -11   5        3.20        3.59      2.02 o
  -6 -10   5        0.00       -1.24      3.34 o
  -5 -10   5       12.95        7.74      3.58 o
  -4 -10   5       76.67       83.02      8.82 o
  -3 -10   5        0.01       -0.11      2.37 o
  -2 -10   5       16.00        9.38      2.31 o
  -1 -10   5       13.74       11.24      2.26 o
   0 -10   5       36.45       28.69      3.01 o
   1 -10   5      196.44      196.58      5.59 o
   2 -10   5       43.80       41.47      2.91 o
   3 -10   5        7.69       10.72      1.82 o
   4 -10   5      198.64      197.26      7.47 o
   5 -10   5      251.02      244.79      6.14 o
   6 -10   5       22.21       27.45      2.61 o
   7 -10   5       33.38       43.23      3.53 o
   8 -10   5        0.28       -0.07      1.49 o
   9 -10   5       24.10       28.23      3.09 o
  10 -10   5        5.26        4.55      2.00 o
  11 -10   5        8.41        7.17      1.90 o
  12 -10   5        4.40       -0.14      4.47 o
  -7  -9   5        0.59        1.30      3.16 o
  -6  -9   5       14.26       13.09      3.86 o
  -5  -9   5       34.61       51.11      5.91 o
  -4  -9   5      127.29      119.44      8.56 o
  -3  -9   5       22.15       23.13      2.66 o
  -2  -9   5        0.05        1.31      1.77 o
  -1  -9   5        8.04        4.72      1.86 o
   0  -9   5      110.36       97.07      4.19 o
   1  -9   5       31.83       30.72      2.45 o
   2  -9   5        0.22       -0.26      1.05 o
   3  -9   5       17.06       14.57      1.72 o
   4  -9   5      707.90      678.69     10.61 o
   5  -9   5      100.83      101.76      4.42 o
   6  -9   5      150.85      140.62      4.14 o
   7  -9   5       83.32       86.75      3.67 o
   8  -9   5      154.87      158.38      5.03 o
   9  -9   5       57.12       60.07      4.95 o
  10  -9   5       36.12       39.18      3.70 o
  11  -9   5       10.76       12.71      2.06 o
  12  -9   5        0.32        1.06      3.28 o
  -8  -8   5        1.89       -1.78      2.98 o
  -7  -8   5        0.28       -1.55      2.13 o
  -6  -8   5        4.07        2.61      2.19 o
  -5  -8   5        0.85        0.09      1.97 o
  -4  -8   5        0.20       -1.48      1.48 o
  -3  -8   5       17.68       10.91      1.79 o
  -2  -8   5       30.80       31.96      2.89 o
  -1  -8   5       72.89       86.63      3.56 o
   0  -8   5      181.09      190.33      4.38 o
   1  -8   5        8.03        7.08      1.04 o
   2  -8   5       96.50       87.08      3.01 o
   3  -8   5        1.00        0.94      0.84 o
   4  -8   5      158.67      137.17      4.31 o
   5  -8   5      227.88      248.23      5.34 o
   6  -8   5        2.48       -0.88      0.88 o
   7  -8   5        3.00        2.28      1.26 o
   8  -8   5       17.87       14.19      2.24 o
   9  -8   5       14.84       14.77      2.20 o
  10  -8   5       28.65       29.45      2.87 o
  11  -8   5        0.53       -1.22      1.37 o
  12  -8   5        0.28        0.36      2.26 o
  -9  -7   5        0.51        1.84      2.37 o
  -8  -7   5       10.56       13.68      2.85 o
  -7  -7   5        2.97        2.32      3.30 o
  -6  -7   5       10.05        8.66      2.09 o
  -5  -7   5        0.02       -1.29      1.29 o
  -4  -7   5       38.50       43.28      3.00 o
  -3  -7   5       11.77       11.15      1.49 o
  -2  -7   5      107.13      114.95      3.42 o
  -1  -7   5        0.02       -0.05      0.82 o
   0  -7   5      266.53      260.03      4.52 o
   1  -7   5       20.02       28.51      1.79 o
   2  -7   5       15.59       14.42      1.13 o
   3  -7   5      210.33      186.97      4.25 o
   4  -7   5      182.76      190.18      5.06 o
   5  -7   5       72.74       77.23      2.78 o
   6  -7   5       78.78       71.47      2.80 o
   7  -7   5        8.79        6.42      1.45 o
   8  -7   5       32.44       29.54      2.42 o
   9  -7   5      258.66      261.23      6.33 o
  10  -7   5       52.12       56.76      3.25 o
  11  -7   5        2.36        2.40      2.09 o
  12  -7   5        3.27        3.77      2.41 o
 -10  -6   5        0.97        5.64      3.63 o
  -9  -6   5        0.08        0.18      1.78 o
  -8  -6   5        0.76        0.41      1.56 o
  -7  -6   5        0.00       -1.38      1.38 o
  -6  -6   5        1.54        1.14      1.38 o
  -5  -6   5       45.19       42.07      2.78 o
  -4  -6   5       38.61       46.80      2.67 o
  -3  -6   5      203.85      196.64      4.11 o
  -2  -6   5        3.72        3.08      1.30 o
  -1  -6   5       91.62      101.48      2.55 o
   0  -6   5      107.33      115.77      2.51 o
   1  -6   5      134.19      127.42      2.96 o
   2  -6   5       11.57       22.50      1.22 o
   3  -6   5       11.77       19.17      1.50 o
   4  -6   5      296.45      334.60      5.43 o
   5  -6   5      392.94      413.02      6.37 o
   6  -6   5      148.32      162.08      3.60 o
   7  -6   5        0.17       -0.80      0.80 o
   8  -6   5      660.13      665.56     12.27 o
   9  -6   5       22.31       23.54      2.63 o
  10  -6   5       89.09       90.67      3.67 o
  11  -6   5       12.94       19.11      2.69 o
  12  -6   5        0.02        0.78      3.35 o
 -10  -5   5        0.03        4.42      2.61 o
  -9  -5   5      100.93      111.00      4.38 o
  -8  -5   5       34.68       33.71      3.41 o
  -7  -5   5        0.75        1.72      1.37 o
  -6  -5   5       43.50       40.67      2.57 o
  -5  -5   5      856.14      842.54     10.89 o
  -4  -5   5       85.15       99.32      2.87 o
  -3  -5   5      113.90      130.02      2.74 o
  -2  -5   5       39.74       47.21      1.61 o
  -1  -5   5       31.61       46.48      1.58 o
   0  -5   5      199.12      216.34      3.20 o
   1  -5   5     1552.11     1620.64     18.09 o
   2  -5   5      238.61      240.44      3.47 o
   3  -5   5      275.79      311.63      5.28 o
   4  -5   5      223.58      222.03      4.47 o
   5  -5   5      257.94      276.37      5.61 o
   6  -5   5        0.53        0.90      1.03 o
   7  -5   5       61.90       70.96      2.66 o
   8  -5   5       29.05       28.77      3.52 o
   9  -5   5      230.28      244.14      6.19 o
  10  -5   5      112.37      111.87      5.34 o
  11  -5   5       11.74       12.37      3.30 o
  12  -5   5       20.20       22.90      5.28 o
 -11  -4   5        1.40        1.39      2.40 o
 -10  -4   5       13.26       17.14      3.04 o
  -9  -4   5        3.05       -0.14      1.79 o
  -8  -4   5        5.29        6.28      1.45 o
  -7  -4   5       79.14       79.36      4.59 o
  -6  -4   5        0.15       -0.71      0.71 o
  -5  -4   5       23.97       18.25      1.26 o
  -4  -4   5      433.04      398.03      5.44 o
  -3  -4   5       64.06       51.28      1.49 o
  -2  -4   5      293.63      261.10      3.32 o
  -1  -4   5     1023.68      980.96      9.10 o
   0  -4   5     1122.21     1101.03     11.19 o
   1  -4   5     2336.32     2584.97     25.76 o
   2  -4   5       31.58       25.09      1.26 o
   3  -4   5       29.00       24.70      1.59 o
   4  -4   5       14.35       87.57      8.95 o
   5  -4   5        7.91        3.39      0.94 o
   6  -4   5        2.39        1.20      0.84 o
   7  -4   5        3.41        3.81      0.85 o
   8  -4   5       89.80       87.69      3.49 o
   9  -4   5        4.35        1.79      1.20 o
  10  -4   5        4.92        3.94      2.00 o
  11  -4   5        4.53        3.78      2.14 o
  12  -4   5        0.11        0.30      2.73 o
 -12  -3   5        5.69        3.03      2.40 o
 -11  -3   5        6.19        5.51      2.57 o
 -10  -3   5        0.43        2.67      2.65 o
  -9  -3   5       22.57       23.80      2.75 o
  -8  -3   5       99.64       89.02      2.60 o
  -7  -3   5        4.01        6.12      0.99 o
  -6  -3   5      150.01      166.87      2.81 o
  -5  -3   5       33.90       29.23      1.23 o
  -4  -3   5        5.78       25.13      1.54 o
  -3  -3   5       33.73       41.20      1.30 o
  -2  -3   5      118.36      133.65      2.38 o
  -1  -3   5      596.57      670.23      7.12 o
   0  -3   5     1833.20     1782.73     18.08 o
   1  -3   5      306.80      319.51      4.39 o
   2  -3   5      733.17      656.86      7.61 o
   3  -3   5      279.89      313.83      5.55 o
   4  -3   5      256.97      273.07      5.08 o
   5  -3   5     1629.05     1656.11     18.62 o
   6  -3   5       68.86       55.78      2.10 o
   7  -3   5       58.89       58.01      2.34 o
   8  -3   5       14.65       18.13      2.97 o
   9  -3   5        1.10        0.42      1.09 o
  10  -3   5        0.46        3.06      1.94 o
  11  -3   5        0.17       -1.24      1.93 o
  12  -3   5        0.04        0.09      1.80 o
 -12  -2   5        8.47        8.94      2.25 o
 -11  -2   5        9.14        6.70      3.11 o
 -10  -2   5        2.02        2.84      1.64 o
  -9  -2   5       61.91       51.96      3.33 o
  -8  -2   5       24.30       17.19      1.96 o
  -7  -2   5       16.20       22.81      1.15 o
  -6  -2   5      132.00      127.55      2.17 o
  -5  -2   5      504.68      522.26      6.12 o
  -4  -2   5      131.16      140.52      2.44 o
  -3  -2   5      123.05      110.33      2.83 o
  -2  -2   5       91.12       83.89      1.51 o
  -1  -2   5     3136.27     3000.07     27.44 o
   0  -2   5     4182.39     4193.80     46.73 o
   1  -2   5      120.75      101.93      2.56 o
   2  -2   5       43.89       47.42      1.70 o
   3  -2   5      259.84      357.08     33.76 o
   4  -2   5       22.01       14.13      1.24 o
   5  -2   5        7.90       14.42      1.33 o
   6  -2   5       44.88       46.59      2.35 o
   7  -2   5        5.35        8.71      1.13 o
   8  -2   5        0.06       -1.09      1.09 o
   9  -2   5       12.84       15.87      2.07 o
  10  -2   5       29.95       31.93      4.89 o
  11  -2   5        0.00        1.22      2.86 o
  12  -2   5        3.70       10.22      3.22 o
 -13  -1   5       35.43       48.84      3.66 o
 -12  -1   5       34.75       28.35      3.22 o
 -11  -1   5       16.32       17.00      2.79 o
 -10  -1   5      328.54      322.26      8.71 o
  -9  -1   5       62.40       48.78      2.35 o
  -8  -1   5       99.36       89.59      6.29 o
  -7  -1   5      143.27      154.94      3.27 o
  -6  -1   5        0.09        1.32      0.46 o
  -5  -1   5       48.25       36.05      1.01 o
  -4  -1   5     1346.56     1417.71     16.43 o
  -3  -1   5      185.50      182.22      3.45 o
  -2  -1   5     2189.52     2136.56     18.62 o
  -1  -1   5     1199.20     1111.82     11.59 o
   0  -1   5     2080.74     2062.45     23.73 o
   1  -1   5       96.41       87.42      1.77 o
   2  -1   5       10.80       20.60      1.24 o
   3  -1   5        1.26        1.64      0.67 o
   4  -1   5      433.90      431.52      7.09 o
   5  -1   5      317.90      326.69      5.89 o
   6  -1   5       52.45       63.19      2.98 o
   7  -1   5      114.69      120.66      3.56 o
   8  -1   5       20.98       13.01      1.84 o
   9  -1   5        5.29        7.01      1.54 o
  10  -1   5        0.19       -0.44      1.97 o
  11  -1   5       42.50       48.84      7.71 o
 -13   0   5        1.57        4.57      2.38 o
 -12   0   5        0.50       -0.30      1.27 o
 -11   0   5        1.83       25.79      3.36 o
 -10   0   5       12.87       10.91      1.61 o
  -9   0   5      265.61      228.29      5.93 o
  -8   0   5       90.72       92.89      2.58 o
  -7   0   5       12.37       13.60      1.62 o
  -6   0   5      191.73      214.10      2.91 o
  -5   0   5      395.49      422.02      5.22 o
  -4   0   5       21.37       18.82      0.95 o
  -3   0   5        0.04        0.08      0.28 o
  -2   0   5      999.75     1001.72      9.33 o
  -1   0   5      380.61      364.99      4.07 o
   0   0   5     1920.63     2032.30     21.70 o
   1   0   5     1016.45     1050.06     11.22 o
   2   0   5      593.85      549.95      7.59 o
   3   0   5       92.57       89.56      3.10 o
   4   0   5      118.15      106.11      2.96 o
   5   0   5       86.35       82.38      2.71 o
   6   0   5       42.10       50.12      3.15 o
   7   0   5       14.89        7.53      1.61 o
   8   0   5       38.50       31.71      4.27 o
   9   0   5       22.79       30.90      2.57 o
  10   0   5        2.93        1.12      2.23 o
  11   0   5        0.14       -2.98      3.23 o
 -13   1   5        5.18        3.73      5.72 o
 -12   1   5        0.14        7.46      5.22 o
 -11   1   5       11.56        6.69      2.98 o
 -10   1   5        4.61        7.41      2.73 o
  -9   1   5      293.36      314.09     10.26 o
  -8   1   5       96.09       95.47      2.29 o
  -7   1   5       27.61       26.43      1.29 o
  -6   1   5        6.20        7.07      0.84 o
  -5   1   5      149.02      152.56      2.45 o
  -4   1   5      444.13      475.43      5.12 o
  -3   1   5       64.16       61.74      1.27 o
  -2   1   5       63.12       67.85      2.63 o
  -1   1   5     1395.83     1475.04     14.24 o
   0   1   5       10.17        6.12      0.65 o
   1   1   5      263.87      221.30      3.68 o
   2   1   5      288.89      280.54      5.29 o
   3   1   5        2.82        2.07      0.82 o
   4   1   5       51.89       56.17      2.55 o
   5   1   5      343.46      358.10      6.69 o
   6   1   5       34.54       38.57      2.61 o
   7   1   5        1.16        0.79      1.32 o
   8   1   5        4.58        5.06      1.66 o
   9   1   5        0.75        2.74      1.65 o
  10   1   5        0.01        2.36      2.81 o
 -13   2   5       86.70       80.79     11.44 o
 -12   2   5       21.12       25.60      6.96 o
 -11   2   5        2.31        0.48      2.14 o
 -10   2   5        4.65        4.53      2.73 o
  -9   2   5       38.78       43.65      3.08 o
  -8   2   5        0.63       -0.67      0.79 o
  -7   2   5        0.34        0.40      0.57 o
  -6   2   5      254.81      261.36      3.32 o
  -5   2   5      514.69      609.15      7.33 o
  -4   2   5      309.71      344.79      4.36 o
  -3   2   5        0.00       -0.20      0.45 o
  -2   2   5      238.35      269.72      3.59 o
  -1   2   5       95.86       98.13      2.01 o
   0   2   5      547.43      526.53      6.96 o
   1   2   5      190.67      155.61      3.78 o
   2   2   5      293.94      294.65      5.69 o
   3   2   5        5.21       19.85      5.05 o
   4   2   5       15.84       14.29      1.59 o
   5   2   5       14.41       20.23      1.82 o
   6   2   5        2.54        2.91      1.51 o
   7   2   5       14.52       11.52      2.46 o
   8   2   5        4.72        6.84      1.91 o
   9   2   5        2.31        0.85      1.80 o
  10   2   5        7.40        3.98      4.72 o
 -12   3   5        0.62       -2.03      2.69 o
 -11   3   5        0.08        0.38      0.82 o
 -10   3   5       46.97       44.42      3.19 o
  -9   3   5      528.82      520.30     13.24 o
  -8   3   5      211.36      203.89      4.04 o
  -7   3   5        6.77        5.38      0.60 o
  -6   3   5       97.35       93.75      1.99 o
  -5   3   5       11.57        9.10      0.79 o
  -4   3   5       98.79      104.73      1.95 o
  -3   3   5       13.97       24.05      1.45 o
  -2   3   5      493.75      542.02      6.70 o
  -1   3   5        1.87        1.39      0.59 o
   0   3   5      179.21      227.53      4.38 o
   1   3   5       13.33       13.45      1.27 o
   2   3   5      509.46      514.13      8.78 o
   3   3   5       16.99       21.11      1.84 o
   4   3   5      259.68      280.76      5.58 o
   5   3   5       31.33       26.52      2.96 o
   6   3   5       18.14       18.04      3.26 o
   7   3   5       11.35        9.39      2.83 o
   8   3   5        0.53       -0.45      1.80 o
   9   3   5        1.78       -1.11      2.44 o
 -13   4   5       28.45       28.42      2.29 o
 -12   4   5       33.35       30.05      3.35 o
 -11   4   5      207.18      214.34      5.68 o
 -10   4   5       80.66       73.56      2.97 o
  -9   4   5       50.16       43.79      1.80 o
  -8   4   5       57.18       52.92      2.36 o
  -7   4   5      152.44      142.06      2.70 o
  -6   4   5        4.41        2.75      0.61 o
  -5   4   5      310.29      331.30      4.78 o
  -4   4   5      125.92      133.41      2.38 o
  -3   4   5      164.76      153.26      2.80 o
  -2   4   5       34.38       19.76      1.36 o
  -1   4   5      726.98      733.98     11.34 o
   0   4   5       27.99       30.99      1.75 o
   1   4   5      714.66      766.66     13.49 o
   2   4   5      375.34      421.40      9.32 o
   3   4   5      448.02      436.90      9.38 o
   4   4   5       75.43      120.43     12.34 o
   5   4   5       66.44       72.93      4.12 o
   6   4   5      190.76      191.01      7.16 o
   7   4   5        6.68        6.36      2.43 o
   8   4   5       28.15       26.83      3.75 o
   9   4   5        0.10       -0.57      3.11 o
 -14   5   5        9.12        7.73      1.84 o
 -13   5   5        9.74       11.00      1.96 o
 -12   5   5       14.55       18.92      2.88 o
 -11   5   5        0.04        0.45      1.16 o
 -10   5   5       20.48       17.44      2.34 o
  -9   5   5      116.63      114.81      2.53 o
  -8   5   5        2.10        1.85      0.73 o
  -7   5   5       66.88       78.43      2.33 o
  -6   5   5      118.13      135.47      2.99 o
  -5   5   5       70.78       77.40      2.85 o
  -4   5   5      149.00      140.69      3.56 o
  -3   5   5      668.02      642.08      8.45 o
  -2   5   5      142.13      149.87      3.45 o
  -1   5   5        0.04       -0.69      0.69 o
   0   5   5      184.81      192.99      4.50 o
   1   5   5        0.66       -0.19      1.21 o
   2   5   5        0.52        0.33      1.28 o
   3   5   5       22.05       15.36      2.22 o
   4   5   5        4.75        3.29      1.62 o
   5   5   5      253.88      279.88     14.54 o
   6   5   5       50.56       60.61      5.84 o
   7   5   5       58.94       63.39      7.73 o
   8   5   5        2.61        0.50      3.73 o
 -14   6   5        2.54        0.36      2.61 o
 -13   6   5      144.05      152.83      5.74 o
 -12   6   5        9.06        6.00      1.87 o
 -11   6   5       10.65        5.94      1.86 o
 -10   6   5       33.41       28.41      1.72 o
  -9   6   5       46.56       36.34      2.57 o
  -8   6   5       89.86       93.59      3.66 o
  -7   6   5       10.28        5.59      1.38 o
  -6   6   5      110.88      107.27      4.19 o
  -5   6   5      137.35      138.22      3.64 o
  -4   6   5        2.42        2.83      1.05 o
  -3   6   5        0.10       -0.31      0.86 o
  -2   6   5        8.23       12.39      1.33 o
  -1   6   5        0.05       -0.68      0.78 o
   0   6   5        4.59        5.15      1.26 o
   1   6   5       33.70       34.31      2.98 o
   2   6   5       35.67       37.05      3.65 o
   3   6   5        2.80        7.70      2.30 o
   4   6   5        2.62        3.58      2.44 o
   5   6   5       14.69        6.96      4.23 o
   6   6   5       14.51       13.13      3.81 o
   7   6   5        5.27        2.62      3.31 o
 -14   7   5        4.02        5.50      3.27 o
 -13   7   5       25.94       25.69      3.11 o
 -12   7   5       35.51       29.50      4.36 o
 -11   7   5        4.94        3.33      1.51 o
 -10   7   5      166.91      149.20      4.08 o
  -9   7   5       29.11       26.93      2.14 o
  -8   7   5        0.35       -0.88      0.88 o
  -7   7   5       48.65       56.50      2.70 o
  -6   7   5       11.05       10.83      1.52 o
  -5   7   5      893.79      881.50     14.03 o
  -4   7   5       27.80       24.67      2.18 o
  -3   7   5      354.14      380.51      7.87 o
  -2   7   5        6.44        3.53      1.24 o
  -1   7   5      125.34      121.95      5.75 o
   0   7   5       26.51       23.84      3.03 o
   1   7   5       20.91       27.84      6.34 o
   2   7   5       12.19        4.97      6.21 o
   3   7   5       11.60       11.64      3.28 o
   4   7   5        6.36        8.45      4.23 o
   5   7   5       20.14       19.89      5.72 o
   6   7   5        0.41       -2.85      2.85 o
 -14   8   5       11.35        6.26      2.51 o
 -13   8   5        0.74        1.17      2.24 o
 -12   8   5        7.45       13.35      3.15 o
 -11   8   5        0.91        0.24      1.23 o
 -10   8   5      160.74      142.22      4.44 o
  -9   8   5       71.54       61.78      3.25 o
  -8   8   5        8.29        1.03      1.14 o
  -7   8   5        0.12        0.41      1.19 o
  -6   8   5      480.72      433.38      8.75 o
  -5   8   5      448.22      462.20     10.41 o
  -4   8   5       10.81       11.02      3.48 o
  -3   8   5      208.72      223.25      7.89 o
  -2   8   5       73.08       73.38      5.91 o
  -1   8   5       57.06       52.04      7.31 o
   0   8   5       16.12       19.97      3.12 o
   1   8   5       84.39       90.33      7.38 o
   2   8   5        3.80        4.93      2.90 o
   3   8   5        5.16        7.21      4.23 o
   4   8   5        0.95        2.24      3.98 o
   5   8   5        2.54        2.73      4.72 o
 -13   9   5       61.39       62.94      5.24 o
 -12   9   5       53.36       56.95      4.89 o
 -11   9   5        0.84       -0.60      1.42 o
 -10   9   5       39.62       33.84      3.18 o
  -9   9   5       48.71       46.36      3.13 o
  -8   9   5      124.20       97.14      5.94 o
  -7   9   5        1.71       -0.01      1.49 o
  -6   9   5       70.33       60.11      4.12 o
  -5   9   5        4.92        6.01      2.23 o
  -4   9   5       31.31       33.64      3.82 o
  -3   9   5        2.29        1.41      1.94 o
  -2   9   5        0.21       -1.69      1.85 o
  -1   9   5       83.38       80.92      5.69 o
   0   9   5        2.96        6.55      2.37 o
   1   9   5        5.93        5.65      3.25 o
   2   9   5        2.08       -1.51      2.62 o
   3   9   5       10.90        6.71      4.47 o
   4   9   5       16.69       18.89      6.46 o
 -13  10   5       35.33       62.70     11.06 o
 -12  10   5       43.97       49.21      3.73 o
 -11  10   5        7.09        8.76      2.28 o
 -10  10   5       12.27       21.56      6.39 o
  -9  10   5        8.79        8.15      2.62 o
  -8  10   5       18.94       16.46      3.73 o
  -7  10   5        0.07        2.18      2.14 o
  -6  10   5      142.24      148.32     11.05 o
  -5  10   5        7.70        5.48      2.47 o
  -4  10   5      174.48      169.55      7.80 o
  -3  10   5        0.02       -0.22      1.94 o
  -2  10   5        8.49       10.01      2.62 o
  -1  10   5       34.08       27.65      3.92 o
   0  10   5        2.32        1.37      2.81 o
   1  10   5        1.93        0.75      3.16 o
   2  10   5        0.74       -1.24      3.48 o
 -12  11   5        7.07        7.64      2.45 o
 -11  11   5        0.78       -1.20      2.85 o
 -10  11   5       13.33       21.23      4.72 o
  -9  11   5        0.06        0.54      2.75 o
  -8  11   5        0.10        0.03      2.62 o
  -7  11   5        4.33        0.41      3.71 o
  -6  11   5       90.89       87.95      7.90 o
  -5  11   5        0.77        3.28      2.52 o
  -4  11   5        1.54        3.16      2.44 o
  -3  11   5        1.78        9.45      2.92 o
  -2  11   5        7.06        3.55      2.74 o
  -1  11   5        2.31        1.84      2.32 o
   0  11   5        0.62       -1.88      3.11 o
   1  11   5        0.62       -0.75      4.60 o
 -11  12   5        0.18        3.14      3.40 o
 -10  12   5       55.70       50.46      8.45 o
  -9  12   5        7.63        9.19      3.81 o
  -8  12   5       12.14       16.41      4.28 o
  -7  12   5        0.58        4.82      3.40 o
  -6  12   5        0.58       -2.14      2.14 o
  -5  12   5       32.29       28.97      4.26 o
  -4  12   5        7.24        4.71      2.82 o
  -3  12   5        1.47       -0.51      2.48 o
  -2  12   5       45.87       43.72      6.57 o
  -1  12   5        0.04       -2.41      2.68 o
  -8  13   5       18.39       24.02      5.34 o
  -7  13   5        2.94        2.34      3.52 o
  -6  13   5        8.46        5.61      3.28 o
  -5  13   5       34.42       39.53      5.29 o
  -4  13   5        4.10        3.26      3.09 o
   2 -14   6        9.87        8.83      2.95 o
   3 -14   6        8.77       16.22      5.11 o
   4 -14   6        2.81        3.33      2.47 o
   5 -14   6        8.40       10.38      3.00 o
   6 -14   6       37.55       46.16      5.20 o
   7 -14   6        1.13       -3.28      3.28 o
  -1 -13   6        7.15       12.01      4.45 o
   0 -13   6        0.32        1.83      2.43 o
   1 -13   6        0.01        0.21      2.13 o
   2 -13   6        0.28        0.72      2.33 o
   3 -13   6       28.88       39.93      4.07 o
   4 -13   6        0.17       -1.79      1.79 o
   5 -13   6       21.78       23.39      5.67 o
   6 -13   6       27.15       30.92      4.27 o
   7 -13   6        5.29        4.93      2.76 o
   8 -13   6       46.83       56.16      7.73 o
   9 -13   6       20.91       32.86      4.63 o
  -3 -12   6        0.81       -3.14      3.25 o
  -2 -12   6        0.12       -0.37      2.84 o
  -1 -12   6       17.57       18.21      3.00 o
   0 -12   6        3.16        2.06      2.19 o
   1 -12   6        0.60       -0.53      1.94 o
   2 -12   6       13.08       11.80      2.21 o
   3 -12   6       25.09       27.82      3.18 o
   4 -12   6        0.27        3.70      1.70 o
   5 -12   6        0.70        3.79      1.72 o
   6 -12   6        0.07        0.72      1.69 o
   7 -12   6        1.08       -0.04      2.14 o
   8 -12   6       17.13       16.38      3.29 o
   9 -12   6        2.00        1.26      2.48 o
  10 -12   6       20.72       20.82      3.13 o
  -4 -11   6        0.78       -0.09      3.16 o
  -3 -11   6       35.52       36.98     10.32 o
  -2 -11   6        4.10        0.54      1.95 o
  -1 -11   6       36.16       30.45      4.88 o
   0 -11   6       24.80       21.58      4.45 o
   1 -11   6       21.42       13.03      2.12 o
   2 -11   6        3.14        0.97      1.47 o
   3 -11   6       13.57        9.07      1.89 o
   4 -11   6      106.99      104.17      6.22 o
   5 -11   6       31.77       25.76      2.64 o
   6 -11   6        4.64       -0.17      1.43 o
   7 -11   6        0.09        1.62      1.98 o
   8 -11   6        6.21        6.03      2.42 o
   9 -11   6        2.69        1.57      2.71 o
  10 -11   6        2.31        1.34      2.27 o
  11 -11   6       13.33       14.54      2.66 o
  -6 -10   6        1.08       -0.45      3.34 o
  -5 -10   6       17.05       27.49      5.08 o
  -4 -10   6       27.93       18.45      4.24 o
  -3 -10   6        6.50        7.53      2.16 o
  -2 -10   6        7.47        2.06      1.77 o
  -1 -10   6       18.88       16.13      2.76 o
   0 -10   6        4.57        5.82      1.67 o
   1 -10   6       27.20       28.34      2.59 o
   2 -10   6       39.04       38.42      3.52 o
   3 -10   6       43.94       46.52      3.08 o
   4 -10   6       13.35       10.57      2.03 o
   5 -10   6      461.86      488.23     21.42 o
   6 -10   6       19.94       16.43      3.49 o
   7 -10   6        0.10       -0.12      1.40 o
   8 -10   6       46.28       53.21      3.96 o
   9 -10   6        9.04        8.10      2.19 o
  10 -10   6       10.97        7.24      2.27 o
  11 -10   6       32.01       32.45      2.86 o
  -7  -9   6        0.18       -1.76      2.86 o
  -6  -9   6       32.85       36.19      7.71 o
  -5  -9   6       34.51       38.61      5.59 o
  -4  -9   6       41.83       49.60      5.59 o
  -3  -9   6        6.84        7.37      1.99 o
  -2  -9   6        6.37        9.17      2.44 o
  -1  -9   6       26.96       26.07      3.95 o
   0  -9   6      157.95      169.32      5.54 o
   1  -9   6       25.17       22.83      2.21 o
   2  -9   6        2.10        2.40      1.26 o
   3  -9   6       64.29       58.23      4.19 o
   4  -9   6       16.80       17.37      2.11 o
   5  -9   6       38.42       37.88      3.59 o
   6  -9   6        8.05        4.82      1.90 o
   7  -9   6       39.74       45.32      3.06 o
   8  -9   6       32.32       28.57      2.96 o
   9  -9   6      107.30      116.88      6.40 o
  10  -9   6       39.91       36.77      3.92 o
  11  -9   6        1.38        1.65      2.17 o
  12  -9   6        5.07        0.12      4.47 o
  -8  -8   6        0.38        2.01      3.16 o
  -7  -8   6        1.05        2.76      2.39 o
  -6  -8   6       10.06        9.72      2.62 o
  -5  -8   6        1.72        0.84      1.95 o
  -4  -8   6       11.70       13.20      2.31 o
  -3  -8   6        4.05        1.74      1.32 o
  -2  -8   6      201.11      216.26      5.57 o
  -1  -8   6        0.11       -0.47      0.92 o
   0  -8   6       47.67       41.25      2.44 o
   1  -8   6       20.90       19.48      2.09 o
   2  -8   6      122.93      114.34      3.12 o
   3  -8   6        1.77        1.42      0.95 o
   4  -8   6      124.84      118.11      3.67 o
   5  -8   6        5.25        7.50      1.26 o
   6  -8   6       12.43       13.77      1.70 o
   7  -8   6       21.08       23.61      2.43 o
   8  -8   6        1.85        1.72      1.99 o
   9  -8   6        9.71       10.66      2.02 o
  10  -8   6        0.80        3.03      1.64 o
  11  -8   6        5.36        4.13      2.00 o
  12  -8   6        0.32        1.45      2.53 o
  -9  -7   6       24.90       21.96      3.26 o
  -8  -7   6       35.30       36.38      3.91 o
  -7  -7   6        5.39        3.17      2.56 o
  -6  -7   6        3.41        2.96      1.79 o
  -5  -7   6        8.82        4.91      1.81 o
  -4  -7   6       33.34       31.68      2.60 o
  -3  -7   6      105.21       99.43      3.45 o
  -2  -7   6        0.17        0.03      0.90 o
  -1  -7   6       93.34      113.23      4.75 o
   0  -7   6        7.09        7.71      1.09 o
   1  -7   6        4.27        3.32      1.27 o
   2  -7   6      132.20      140.62      4.32 o
   3  -7   6       95.54       75.01      3.20 o
   4  -7   6       17.08       15.24      1.56 o
   5  -7   6      312.68      323.85      6.21 o
   6  -7   6      118.47      109.83      3.67 o
   7  -7   6       34.14       33.88      2.28 o
   8  -7   6        3.97        2.50      1.45 o
   9  -7   6       12.85       14.48      2.42 o
  10  -7   6        0.25       -0.83      1.38 o
  11  -7   6        0.46        0.83      2.00 o
  12  -7   6       21.88       29.53      4.50 o
 -10  -6   6        3.45        1.14      3.31 o
  -9  -6   6       29.87       37.23      3.20 o
  -8  -6   6        0.03        0.44      1.59 o
  -7  -6   6       20.62       23.99      3.70 o
  -6  -6   6       13.27       11.73      2.07 o
  -5  -6   6      246.84      267.32     10.83 o
  -4  -6   6      403.28      415.03      7.45 o
  -3  -6   6        1.37       -0.17      0.74 o
  -2  -6   6       32.40       38.32      1.72 o
  -1  -6   6      148.60      153.64      3.19 o
   0  -6   6      522.39      541.57      6.75 o
   1  -6   6        4.11        5.73      0.80 o
   2  -6   6      124.13      124.64      2.71 o
   3  -6   6      144.37      143.18      6.78 o
   4  -6   6      118.04      113.57      2.98 o
   5  -6   6        4.69        4.18      0.98 o
   6  -6   6       70.69       81.49      2.86 o
   7  -6   6        5.75        3.63      1.19 o
   8  -6   6       15.64       18.34      2.41 o
   9  -6   6       18.16       13.76      1.97 o
  10  -6   6       10.68       13.08      1.92 o
  11  -6   6       30.18       26.89      3.23 o
  12  -6   6        5.98        9.06      2.82 o
 -10  -5   6        0.04        2.93      2.41 o
  -9  -5   6       10.18       11.07      2.37 o
  -8  -5   6       25.39       26.48      2.51 o
  -7  -5   6       88.12       84.10      5.66 o
  -6  -5   6       49.95       42.91      2.67 o
  -5  -5   6      440.76      424.89      7.32 o
  -4  -5   6      998.28     1008.46     11.60 o
  -3  -5   6        0.03        0.03      0.55 o
  -2  -5   6        1.88        1.51      0.53 o
  -1  -5   6       38.05       43.10      1.72 o
   0  -5   6      783.65      991.82     13.29 o
   1  -5   6      519.13      576.07      7.25 o
   2  -5   6       97.51       95.14      2.74 o
   3  -5   6       82.47      100.74      2.89 o
   4  -5   6      167.55      179.80      3.93 o
   5  -5   6       88.48       79.13      2.83 o
   6  -5   6        5.56        3.70      1.05 o
   7  -5   6       32.44       25.29      2.33 o
   8  -5   6       47.09       41.30      2.98 o
   9  -5   6        0.12       -0.34      1.36 o
  10  -5   6       34.90       34.21      2.98 o
  11  -5   6       41.38       40.50      4.18 o
  12  -5   6        7.49        3.14      2.80 o
 -11  -4   6        3.07        3.36      2.40 o
 -10  -4   6       11.39       13.21      2.66 o
  -9  -4   6        2.90        1.03      1.74 o
  -8  -4   6       13.44       13.47      1.80 o
  -7  -4   6        0.02       -0.27      1.18 o
  -6  -4   6       21.42       22.65      1.57 o
  -5  -4   6      222.78      240.32      3.93 o
  -4  -4   6        9.59        6.98      0.85 o
  -3  -4   6       38.67       32.08      1.22 o
  -2  -4   6        2.71        1.69      0.54 o
  -1  -4   6      261.18      245.31      3.41 o
   0  -4   6      129.36      162.32      2.94 o
   1  -4   6       72.15       45.76      1.87 o
   2  -4   6      373.54      376.83      6.01 o
   3  -4   6        2.70       -0.64      0.64 o
   4  -4   6       74.42       86.74      2.81 o
   5  -4   6        0.32       -0.06      0.72 o
   6  -4   6      134.42      149.72      4.26 o
   7  -4   6       47.24       39.14      2.57 o
   8  -4   6      152.69      149.68      4.90 o
   9  -4   6       45.30       38.89      2.86 o
  10  -4   6       11.49       16.31      3.90 o
  11  -4   6        2.17        5.10      2.64 o
  12  -4   6        4.98        6.45      2.97 o
 -12  -3   6        0.01       -0.31      2.06 o
 -11  -3   6       21.89       21.48      3.01 o
 -10  -3   6       10.81        9.82      2.17 o
  -9  -3   6        1.73       -1.16      1.45 o
  -8  -3   6       41.48       38.46      2.51 o
  -7  -3   6       29.02       26.55      1.61 o
  -6  -3   6       60.43       69.10      1.89 o
  -5  -3   6      117.37      133.43      2.70 o
  -4  -3   6        0.98       -0.50      0.50 o
  -3  -3   6      332.01      325.87      4.43 o
  -2  -3   6      469.14      443.92      5.22 o
  -1  -3   6      542.56      509.07      5.86 o
   0  -3   6     1573.61     1544.82     36.66 o
   1  -3   6      177.35      235.76      5.15 o
   2  -3   6      265.35      232.17      4.23 o
   3  -3   6      288.64      267.26      6.41 o
   4  -3   6      273.59      296.62      5.61 o
   5  -3   6        0.17       -0.65      0.65 o
   6  -3   6       35.77       40.76      1.98 o
   7  -3   6       90.04       87.96      3.23 o
   8  -3   6       79.12       83.08      4.39 o
   9  -3   6       28.48       25.20      2.36 o
  10  -3   6        8.23       12.12      2.55 o
  11  -3   6        1.99        0.00      1.79 o
  12  -3   6       56.70       64.81      4.87 o
 -12  -2   6       18.59       19.24      2.63 o
 -11  -2   6       11.70        7.33      2.13 o
 -10  -2   6        0.13        2.15      1.48 o
  -9  -2   6       17.65       15.98      2.13 o
  -8  -2   6      137.73      143.29      4.99 o
  -7  -2   6      422.60      428.15      4.94 o
  -6  -2   6        1.55        0.95      0.53 o
  -5  -2   6      205.55      217.82      3.62 o
  -4  -2   6       31.62       16.48      1.05 o
  -3  -2   6      157.59      168.39      2.90 o
  -2  -2   6      165.99      131.07      2.77 o
  -1  -2   6        1.09        7.30      0.80 o
   0  -2   6       51.24       70.13      2.39 o
   1  -2   6        4.40        0.36      0.49 o
   2  -2   6       20.75       22.59      1.26 o
   3  -2   6      136.50      151.36      3.28 o
   4  -2   6        4.42        7.20      1.08 o
   5  -2   6      130.99      127.12      3.87 o
   6  -2   6        0.00       -0.42      0.77 o
   7  -2   6        4.46        3.43      1.21 o
   8  -2   6       26.05       28.79      2.98 o
   9  -2   6        1.69        2.39      1.49 o
  10  -2   6        3.86        0.89      2.13 o
  11  -2   6        0.41        1.49      2.64 o
 -13  -1   6        6.73       11.02      2.27 o
 -12  -1   6        0.00       -0.53      1.46 o
 -11  -1   6       14.65       13.88      2.65 o
 -10  -1   6        9.68        7.73      1.74 o
  -9  -1   6       14.30       16.85      1.97 o
  -8  -1   6      164.95      182.52      4.34 o
  -7  -1   6       51.74       60.33      1.41 o
  -6  -1   6        1.55       -0.01      0.43 o
  -5  -1   6       31.47       32.64      1.40 o
  -4  -1   6     2735.80     2856.05     32.39 o
  -3  -1   6     1696.09     1837.67     19.59 o
  -2  -1   6        0.03        0.94      0.45 o
  -1  -1   6      535.76      553.19      6.21 o
   0  -1   6      368.00      408.79      6.10 o
   1  -1   6     3118.77     3152.14     31.01 o
   2  -1   6      634.27      597.27      8.35 o
   3  -1   6       30.89       32.50      1.86 o
   4  -1   6      168.64      162.29      3.90 o
   5  -1   6       74.28       73.49      2.81 o
   6  -1   6        0.27        0.88      0.91 o
   7  -1   6       53.26       43.04      2.97 o
   8  -1   6       19.64       23.64      2.45 o
   9  -1   6        5.74        3.76      1.55 o
  10  -1   6        0.24        0.83      2.29 o
  11  -1   6        1.61        2.73      2.99 o
 -13   0   6        5.54        6.34      1.67 o
 -12   0   6        5.92        6.09      1.71 o
 -11   0   6        3.70        2.95      1.26 o
 -10   0   6        7.20        5.84      1.35 o
  -9   0   6      180.11      168.42      4.13 o
  -8   0   6      219.21      239.34      4.47 o
  -7   0   6      164.39      150.95      2.75 o
  -6   0   6        0.17       -0.15      0.37 o
  -5   0   6      270.95      281.77      4.27 o
  -4   0   6      118.32       99.18      2.94 o
  -3   0   6      899.93      991.19     10.34 o
  -2   0   6      627.02      667.58      7.55 o
  -1   0   6      297.80      273.71      3.46 o
   0   0   6      143.74      142.15      2.83 o
   1   0   6      816.29      852.05     10.24 o
   2   0   6     1384.68     1311.16     17.83 o
   3   0   6      122.21       96.34      2.93 o
   4   0   6       63.77       69.79      2.91 o
   5   0   6      150.90      156.06      4.07 o
   6   0   6       10.58       11.18      3.27 o
   7   0   6        0.01        1.65      1.40 o
   8   0   6       29.97       21.39      2.44 o
   9   0   6        5.90        4.86      1.80 o
  10   0   6       10.99        6.85      3.15 o
 -13   1   6        0.11       -0.07      1.86 o
 -12   1   6        0.08        0.25      0.99 o
 -11   1   6        1.71        2.77      1.09 o
 -10   1   6       26.84       26.39      1.74 o
  -9   1   6      451.49      439.31      7.88 o
  -8   1   6      330.95      328.62      5.54 o
  -7   1   6       20.20       27.37      1.02 o
  -6   1   6       35.39       24.09      1.10 o
  -5   1   6      420.50      381.43      4.71 o
  -4   1   6       91.36       69.41      1.60 o
  -3   1   6       36.54       34.15      1.36 o
  -2   1   6      591.28      594.14      6.58 o
  -1   1   6      168.17      223.54     10.77 o
   0   1   6      263.12      245.69      4.05 o
   1   1   6       29.21       28.51      1.49 o
   2   1   6      181.03      191.30      4.91 o
   3   1   6       33.04       27.84      1.88 o
   4   1   6      159.89      158.59      4.16 o
   5   1   6       40.47       46.46      2.58 o
   6   1   6       16.69       19.85      2.16 o
   7   1   6        0.13       -1.13      1.26 o
   8   1   6        0.49        0.37      1.55 o
   9   1   6        7.10        2.81      1.90 o
  10   1   6       14.92       17.05      5.22 o
 -13   2   6        9.85        2.73      5.72 o
 -12   2   6        3.75        4.42      1.45 o
 -11   2   6       35.32       30.03      1.96 o
 -10   2   6      111.80      107.44      3.23 o
  -9   2   6      118.09      113.24      4.05 o
  -8   2   6      132.84      132.21      2.80 o
  -7   2   6      120.13      125.72      2.12 o
  -6   2   6      316.60      283.05      4.31 o
  -5   2   6      540.86      601.74      6.94 o
  -4   2   6     2048.90     2043.16     19.10 o
  -3   2   6      769.93      738.71      8.40 o
  -2   2   6        4.91        3.00      0.74 o
  -1   2   6       95.98       89.07      3.65 o
   0   2   6     1722.39     1812.91     21.80 o
   1   2   6       43.37       47.11      2.17 o
   2   2   6        0.12        0.43      0.95 o
   3   2   6      152.78      136.77      4.06 o
   4   2   6      122.39      128.88      5.60 o
   5   2   6       61.60       68.96      3.95 o
   6   2   6        7.19       11.21      2.25 o
   7   2   6        0.24       -0.96      1.52 o
   8   2   6        7.06       20.47      3.27 o
   9   2   6        0.98        2.23      2.62 o
 -13   3   6       39.02       42.02      2.59 o
 -12   3   6       11.37        9.54      1.42 o
 -11   3   6       19.19       18.24      1.69 o
 -10   3   6       59.70       55.22      2.71 o
  -9   3   6      167.06      159.82      5.53 o
  -8   3   6        0.00       -0.48      0.48 o
  -7   3   6      110.22      110.51      2.41 o
  -6   3   6      101.87       83.58      2.06 o
  -5   3   6      164.16      188.38      3.29 o
  -4   3   6      624.59      623.62      7.86 o
  -3   3   6     1726.34     1805.09     19.96 o
  -2   3   6       41.25       55.35      2.10 o
  -1   3   6      130.82      163.82      4.04 o
   0   3   6       50.80       58.91      3.39 o
   1   3   6       59.03       71.47      4.51 o
   2   3   6      543.72      567.09     10.84 o
   3   3   6       67.04       56.81      3.02 o
   4   3   6      255.50      260.73      6.86 o
   5   3   6       86.79       87.09      4.43 o
   6   3   6      142.06      174.79      6.74 o
   7   3   6       16.49       15.40      2.93 o
   8   3   6        1.18       -0.26      2.17 o
   9   3   6        0.86        0.05      2.75 o
 -14   4   6        6.80        7.46      1.76 o
 -13   4   6        0.98       -0.91      1.49 o
 -12   4   6        0.53        0.87      1.32 o
 -11   4   6        1.49        1.79      1.21 o
 -10   4   6       49.54       50.18      2.75 o
  -9   4   6      354.08      346.54      6.08 o
  -8   4   6      160.20      174.14      4.97 o
  -7   4   6      157.08      127.62      2.97 o
  -6   4   6       19.13       28.37      3.98 o
  -5   4   6       32.84       30.69      1.22 o
  -4   4   6      241.07      254.50      4.27 o
  -3   4   6        0.58        0.55      0.70 o
  -2   4   6      304.21      304.51      5.11 o
  -1   4   6      259.24      257.36      5.58 o
   0   4   6       59.52       43.02      2.71 o
   1   4   6        1.18        0.04      1.09 o
   2   4   6       41.76       36.69      2.94 o
   3   4   6       17.06       11.95      2.06 o
   4   4   6      198.64      192.09      6.82 o
   5   4   6       97.16       91.82      5.64 o
   6   4   6      127.95      150.72      7.98 o
   7   4   6        0.01        2.74      2.38 o
   8   4   6        1.78        2.30      2.75 o
 -14   5   6       53.99       60.88      8.08 o
 -13   5   6        0.16       -0.25      1.58 o
 -12   5   6        8.45        8.98      1.92 o
 -11   5   6       32.90       34.28      2.90 o
 -10   5   6       34.47       33.84      2.28 o
  -9   5   6        0.00       -0.64      0.64 o
  -8   5   6      306.97      334.30      5.11 o
  -7   5   6        0.76        2.25      0.77 o
  -6   5   6       10.55        6.54      1.09 o
  -5   5   6       31.45       46.35      1.91 o
  -4   5   6      636.37      661.48     10.12 o
  -3   5   6       58.90       63.11      3.61 o
  -2   5   6       53.37       68.24      2.70 o
  -1   5   6       48.46       66.78      3.52 o
   0   5   6        0.13        0.02      0.97 o
   1   5   6        1.31        1.02      1.28 o
   2   5   6       24.22       29.22      2.76 o
   3   5   6       83.98       85.28      5.39 o
   4   5   6       10.71       11.65      2.56 o
   5   5   6       10.15       10.55      5.84 o
   6   5   6        0.09        0.50      3.23 o
   7   5   6        0.01        0.78      3.36 o
 -14   6   6       20.41       21.01      2.99 o
 -13   6   6        4.33        3.92      2.04 o
 -12   6   6        6.02        6.78      2.09 o
 -11   6   6       95.04       88.79      4.86 o
 -10   6   6        0.02        0.45      0.98 o
  -9   6   6       25.80       15.13      1.59 o
  -8   6   6        0.80        0.82      1.05 o
  -7   6   6        0.19        0.80      0.90 o
  -6   6   6       20.85       18.65      1.65 o
  -5   6   6        0.12        1.13      0.97 o
  -4   6   6      128.51      125.79      5.34 o
  -3   6   6        0.24        1.36      0.93 o
  -2   6   6       50.57       51.30      3.50 o
  -1   6   6       20.51       11.05      1.95 o
   0   6   6       30.86       40.84      3.73 o
   1   6   6       30.65       27.48      3.29 o
   2   6   6       31.70       31.03      3.54 o
   3   6   6        7.30        4.47      2.61 o
   4   6   6       25.63       29.58      6.21 o
   5   6   6        2.86        2.73      3.73 o
   6   6   6       19.83       19.64      5.72 o
   7   6   6        1.55        7.21      4.97 o
 -14   7   6        5.39        9.40      2.80 o
 -13   7   6       18.12       30.50      3.39 o
 -12   7   6      126.32      128.34      5.85 o
 -11   7   6       79.59       77.04      3.03 o
 -10   7   6        8.37        6.86      1.46 o
  -9   7   6       76.69       62.71      3.18 o
  -8   7   6      169.39      151.55      4.56 o
  -7   7   6        7.72        3.69      1.29 o
  -6   7   6      113.36      122.24      4.31 o
  -5   7   6       50.15       40.99      4.05 o
  -4   7   6        4.89        7.73      1.55 o
  -3   7   6        0.29       -0.62      1.23 o
  -2   7   6      138.53      133.28      6.04 o
  -1   7   6       24.46       34.82      3.81 o
   0   7   6       24.24       22.49      3.78 o
   1   7   6        2.75        1.67      2.44 o
   2   7   6       10.74       11.90      3.48 o
   3   7   6        6.25        6.34      3.16 o
   4   7   6       23.49       18.15      5.47 o
   5   7   6        3.08        1.74      4.23 o
   6   7   6        1.75        2.49      3.76 o
 -13   8   6       80.56       89.64      6.30 o
 -12   8   6        4.94        8.44      2.58 o
 -11   8   6        0.00        0.11      1.28 o
 -10   8   6        5.66        5.28      1.57 o
  -9   8   6      137.84      113.91      7.33 o
  -8   8   6       53.60       54.05      3.24 o
  -7   8   6        0.53       -1.17      1.17 o
  -6   8   6        0.24        0.43      1.54 o
  -5   8   6      323.82      316.12      8.58 o
  -4   8   6      773.45      779.41     17.56 o
  -3   8   6       21.72       24.95      3.29 o
  -2   8   6        1.60        1.58      1.81 o
  -1   8   6        1.04        0.20      1.61 o
   0   8   6        9.27        5.73      2.86 o
   1   8   6        0.54       -0.18      2.62 o
   2   8   6        7.55        5.93      3.98 o
   3   8   6        1.12       -2.49      3.48 o
   4   8   6        5.29       -0.25      3.98 o
 -13   9   6        9.40        7.17      3.12 o
 -12   9   6       45.00       41.62      2.91 o
 -11   9   6       11.32       10.43      1.97 o
 -10   9   6       55.21       53.09     10.93 o
  -9   9   6       12.60       16.36      2.92 o
  -8   9   6      114.65      112.06      6.54 o
  -7   9   6      195.29      186.14      6.42 o
  -6   9   6       18.65       19.48      3.11 o
  -5   9   6      171.58      159.56      6.89 o
  -4   9   6       22.04       22.27      3.29 o
  -3   9   6      104.59       89.66      6.93 o
  -2   9   6       74.39       74.56      6.03 o
  -1   9   6      103.36      105.42      7.50 o
   0   9   6       13.42       13.55      3.69 o
   1   9   6        9.77        4.85      3.22 o
   2   9   6       37.98       43.31      6.05 o
   3   9   6        0.99        0.75      4.72 o
 -12  10   6        1.40        4.22      2.47 o
 -11  10   6        0.46        0.24      2.13 o
 -10  10   6        2.92        1.90      2.23 o
  -9  10   6        6.30        6.57      3.11 o
  -8  10   6       51.02       43.43      5.84 o
  -7  10   6        6.58        3.05      2.16 o
  -6  10   6        3.29        2.72      2.11 o
  -5  10   6       22.73       22.13      3.48 o
  -4  10   6       36.35       29.24      3.92 o
  -3  10   6       33.80       34.28      4.25 o
  -2  10   6        5.14        3.15      2.39 o
  -1  10   6       20.43       19.86      3.62 o
   0  10   6        1.31        3.10      3.42 o
   1  10   6       13.01        7.81      3.86 o
   2  10   6        8.01        2.98      4.72 o
 -12  11   6        5.85        8.85      3.45 o
 -11  11   6        0.43        3.57      3.22 o
 -10  11   6       11.13        5.87      6.84 o
  -9  11   6       17.14       15.17      4.03 o
  -8  11   6       20.80        4.47      4.60 o
  -7  11   6        0.01        0.57      2.14 o
  -6  11   6       21.79       15.75      3.39 o
  -5  11   6        0.42        0.67      2.32 o
  -4  11   6       67.69       62.55      5.71 o
  -3  11   6        6.18        6.31      2.92 o
  -2  11   6        1.37        3.16      2.68 o
  -1  11   6        0.36       -1.67      2.56 o
   0  11   6        0.24       -1.73      3.15 o
 -10  12   6        0.00        6.02      3.40 o
  -9  12   6       38.74       39.79      7.08 o
  -8  12   6        6.28        2.02      2.98 o
  -7  12   6        1.92        4.31      3.52 o
  -6  12   6       20.67       12.86      3.58 o
  -5  12   6        0.70       -0.29      2.75 o
  -4  12   6       74.25       80.26      6.79 o
  -3  12   6       24.86       22.78      4.37 o
  -2  12   6        0.00        1.42      3.10 o
   2 -14   7        0.47        0.51      2.70 o
   3 -14   7        0.23       -1.74      2.48 o
   4 -14   7        0.08        1.58      2.49 o
   5 -14   7       21.17       27.09      4.01 o
   6 -14   7       15.22        7.43      4.11 o
  -1 -13   7       42.21       59.16      6.06 o
   0 -13   7       10.63       17.03      3.88 o
   1 -13   7        0.32        0.04      2.33 o
   2 -13   7       10.66       10.74      2.82 o
   3 -13   7       11.25       12.02      2.64 o
   4 -13   7        3.64        3.77      2.31 o
   5 -13   7        1.99        5.11      2.44 o
   6 -13   7        7.88        8.77      2.70 o
   7 -13   7        1.41        1.07      2.41 o
   8 -13   7        7.07       10.55      3.41 o
   9 -13   7        0.01       -0.82      3.68 o
  -3 -12   7        3.24        1.14      7.71 o
  -2 -12   7        1.48        0.79      2.66 o
  -1 -12   7        0.61       -2.10      2.43 o
   0 -12   7       24.71       18.74      5.09 o
   1 -12   7       10.97        9.92      2.36 o
   2 -12   7        1.55        1.54      1.77 o
   3 -12   7        5.39        5.31      1.86 o
   4 -12   7        1.14        3.97      1.80 o
   5 -12   7        1.90        2.48      1.70 o
   6 -12   7        3.15        5.96      1.90 o
   7 -12   7        5.70        6.62      2.67 o
   8 -12   7        7.51        2.66      2.41 o
   9 -12   7        4.48        3.12      2.58 o
  10 -12   7        8.01       15.05      3.78 o
  -4 -11   7        6.24        3.36      3.28 o
  -3 -11   7        5.76        8.08      3.57 o
  -2 -11   7        0.74       -2.11      2.11 o
  -1 -11   7        3.08        4.78      2.16 o
   0 -11   7       75.55       76.65      4.84 o
   1 -11   7       42.31       50.49      5.00 o
   2 -11   7       14.30       11.03      2.25 o
   3 -11   7        0.13        0.77      1.46 o
   4 -11   7       49.81       52.41      3.51 o
   5 -11   7      104.00      111.04      4.99 o
   6 -11   7        8.87        5.34      1.97 o
   7 -11   7       17.98       15.69      3.05 o
   8 -11   7        0.00        0.62      2.09 o
   9 -11   7        0.37        3.07      2.36 o
  10 -11   7       67.58       65.66      5.47 o
  -6 -10   7        0.77        0.66      3.34 o
  -5 -10   7       41.20       59.75      6.86 o
  -4 -10   7       47.15       62.32      6.65 o
  -3 -10   7       16.84       17.44      3.40 o
  -2 -10   7        0.96        1.23      1.71 o
  -1 -10   7       99.68       95.18      5.14 o
   0 -10   7        2.77        0.77      1.36 o
   1 -10   7        0.00       -0.61      1.50 o
   2 -10   7        0.06        0.06      1.33 o
   3 -10   7      137.18      129.18      4.69 o
   4 -10   7       22.89       22.44      3.64 o
   5 -10   7      106.78      112.99      9.04 o
   6 -10   7        4.93        2.52      1.69 o
   7 -10   7        3.16       -0.92      1.67 o
   8 -10   7       17.32       17.89      3.12 o
   9 -10   7       45.38       49.94      4.00 o
  10 -10   7       11.10       18.24      2.91 o
  11 -10   7        0.18        1.58      3.19 o
  -7  -9   7        0.03       -1.57      2.75 o
  -6  -9   7        1.95        3.09      3.28 o
  -5  -9   7       10.40       14.83      4.85 o
  -4  -9   7       10.20        7.14      7.33 o
  -3  -9   7        0.12       -1.40      1.40 o
  -2  -9   7        3.34        4.14      1.73 o
  -1  -9   7       24.62       21.29      2.21 o
   0  -9   7      121.49      113.25      6.03 o
   1  -9   7       49.22       44.92      2.93 o
   2  -9   7        0.85        0.19      1.08 o
   3  -9   7       28.46       25.35      2.28 o
   4  -9   7      243.34      260.34      6.49 o
   5  -9   7       88.82       86.04      4.87 o
   6  -9   7        2.67        1.80      1.36 o
   7  -9   7        0.06       -0.14      1.29 o
   8  -9   7       17.34       16.03      3.14 o
   9  -9   7      339.58      360.54     11.11 o
  10  -9   7        0.01        2.75      2.38 o
  11  -9   7        1.65       -1.11      2.14 o
  -8  -8   7        0.16        0.43      2.94 o
  -7  -8   7        0.12        4.77      2.47 o
  -6  -8   7        0.89       -1.90      1.90 o
  -5  -8   7        3.09        3.51      2.05 o
  -4  -8   7        9.19        5.03      1.92 o
  -3  -8   7       36.13       35.30      2.66 o
  -2  -8   7        0.02       -1.03      1.03 o
  -1  -8   7       26.32       32.14      2.48 o
   0  -8   7      278.05      282.38      5.75 o
   1  -8   7       40.43       41.07      2.46 o
   2  -8   7        0.78       -0.37      0.96 o
   3  -8   7       64.67       75.13      2.76 o
   4  -8   7      221.13      203.21      6.24 o
   5  -8   7        0.15        1.47      0.99 o
   6  -8   7        4.25        2.44      1.35 o
   7  -8   7       51.41       53.10      2.98 o
   8  -8   7      172.20      181.17      6.15 o
   9  -8   7        5.91        3.93      1.79 o
  10  -8   7        4.85        4.20      2.11 o
  11  -8   7        1.21        2.01      2.01 o
  -9  -7   7        1.58        0.08      2.23 o
  -8  -7   7       28.47       30.77      3.77 o
  -7  -7   7        4.94       -0.02      1.97 o
  -6  -7   7      130.46      122.37      6.19 o
  -5  -7   7        6.83        3.36      1.52 o
  -4  -7   7      216.89      218.26      5.83 o
  -3  -7   7       14.19       16.05      1.66 o
  -2  -7   7       31.58       29.27      2.01 o
  -1  -7   7        0.53       -0.58      0.78 o
   0  -7   7        3.34        4.04      0.98 o
   1  -7   7      201.21      202.56      3.91 o
   2  -7   7       79.98       82.30      3.10 o
   3  -7   7       10.17        7.88      1.15 o
   4  -7   7       17.13       19.47      2.09 o
   5  -7   7        3.32        2.81      1.13 o
   6  -7   7        7.64        5.95      1.37 o
   7  -7   7       33.54       31.32      2.33 o
   8  -7   7        3.32        2.84      1.49 o
   9  -7   7        2.93        1.94      1.66 o
  10  -7   7        0.00       -0.93      1.56 o
  11  -7   7        6.00        4.42      2.35 o
  12  -7   7        7.48        4.55      3.78 o
 -10  -6   7        3.51        4.06      3.85 o
  -9  -6   7        0.23        2.02      1.87 o
  -8  -6   7        8.62        6.95      3.09 o
  -7  -6   7       28.19       26.74      2.74 o
  -6  -6   7       10.98       12.27      2.04 o
  -5  -6   7      152.07      164.50      4.86 o
  -4  -6   7       11.84       21.24      3.34 o
  -3  -6   7        0.19       -0.45      0.72 o
  -2  -6   7      369.87      369.51      4.92 o
  -1  -6   7       31.01       33.57      2.63 o
   0  -6   7      587.03      644.21      7.78 o
   1  -6   7       44.43       47.48      2.10 o
   2  -6   7       22.06       17.14      1.58 o
   3  -6   7       86.48       81.95      2.91 o
   4  -6   7       44.93       53.91      2.64 o
   5  -6   7       80.93       84.22      3.45 o
   6  -6   7        4.15        4.50      1.22 o
   7  -6   7        3.65        0.82      1.21 o
   8  -6   7        8.46        8.51      1.97 o
   9  -6   7       21.70       16.76      2.34 o
  10  -6   7        0.53        1.34      1.52 o
  11  -6   7       16.97       18.79      3.34 o
  12  -6   7        0.01        0.92      2.63 o
 -10  -5   7       11.29       21.33      5.97 o
  -9  -5   7        0.53        0.72      1.58 o
  -8  -5   7        0.28        0.58      1.51 o
  -7  -5   7        4.87        3.48      1.52 o
  -6  -5   7        0.13        0.50      1.08 o
  -5  -5   7       43.87       41.02      3.00 o
  -4  -5   7        0.16       -0.68      0.68 o
  -3  -5   7       11.94       11.43      0.92 o
  -2  -5   7       24.43       21.97      1.37 o
  -1  -5   7      442.86      434.91      5.97 o
   0  -5   7      426.50      379.93      5.42 o
   1  -5   7      609.47      654.73      8.13 o
   2  -5   7        0.04       -0.07      0.68 o
   3  -5   7       19.27       25.21      2.13 o
   4  -5   7       26.60       27.38      1.97 o
   5  -5   7      294.03      325.36      6.04 o
   6  -5   7      328.59      342.96      6.34 o
   7  -5   7       55.80       59.20      3.14 o
   8  -5   7       27.93       25.74      2.95 o
   9  -5   7       39.76       37.81      3.13 o
  10  -5   7      105.00      122.08      4.93 o
  11  -5   7       35.57       42.06      4.91 o
  12  -5   7        5.52        7.83      3.34 o
 -11  -4   7        7.30        5.31      2.44 o
 -10  -4   7        0.63        0.52      1.94 o
  -9  -4   7       25.81       24.17      2.16 o
  -8  -4   7       10.79       12.38      2.19 o
  -7  -4   7        1.98        0.84      1.15 o
  -6  -4   7       99.55       96.04      2.92 o
  -5  -4   7        1.47       -0.11      0.80 o
  -4  -4   7        9.99        9.44      2.19 o
  -3  -4   7      184.48      191.94      3.16 o
  -2  -4   7        0.26        0.10      0.52 o
  -1  -4   7     1684.77     1653.72     17.21 o
   0  -4   7        3.51        3.20      0.69 o
   1  -4   7       46.11       36.48      1.91 o
   2  -4   7      453.89      470.29      8.02 o
   3  -4   7       52.39       57.30      2.87 o
   4  -4   7       24.32       25.28      1.87 o
   5  -4   7        3.13        0.63      0.90 o
   6  -4   7        2.11        2.31      1.01 o
   7  -4   7        3.57        2.86      1.28 o
   8  -4   7       40.04       36.19      2.98 o
   9  -4   7        1.39        0.04      1.54 o
  10  -4   7      197.10      211.73      9.51 o
  11  -4   7        7.25        6.68      3.07 o
 -12  -3   7       14.44       11.33      2.64 o
 -11  -3   7        1.48       -0.11      1.83 o
 -10  -3   7        3.13        1.95      1.84 o
  -9  -3   7       61.62       56.93      3.97 o
  -8  -3   7      102.44      114.03      3.82 o
  -7  -3   7       84.46       70.15      3.14 o
  -6  -3   7       55.23       61.06      2.63 o
  -5  -3   7      193.03      190.17      3.69 o
  -4  -3   7      104.27       95.13      2.69 o
  -3  -3   7       31.16       45.25      1.87 o
  -2  -3   7      711.67      684.30      7.53 o
  -1  -3   7      144.71      161.34      2.97 o
   0  -3   7       78.77       47.56      2.64 o
   1  -3   7      245.30      247.24      4.26 o
   2  -3   7        1.08        2.19      0.76 o
   3  -3   7        0.23        0.99      0.73 o
   4  -3   7       33.88       33.50      2.09 o
   5  -3   7      158.83      145.21      3.60 o
   6  -3   7       25.85       23.06      1.73 o
   7  -3   7        3.41        2.93      1.25 o
   8  -3   7       45.40       48.76      3.00 o
   9  -3   7       32.17       31.72      2.57 o
  10  -3   7        0.06       -0.28      1.72 o
  11  -3   7        2.75        1.09      2.25 o
 -12  -2   7        0.01       -0.26      1.85 o
 -11  -2   7        6.95        8.84      2.11 o
 -10  -2   7        2.86        2.99      1.58 o
  -9  -2   7       23.18       12.96      2.00 o
  -8  -2   7      152.39      156.69      3.43 o
  -7  -2   7       47.99       61.82      1.93 o
  -6  -2   7       36.46       36.90      1.76 o
  -5  -2   7      445.31      466.83      6.35 o
  -4  -2   7      254.67      250.75      4.50 o
  -3  -2   7      362.46      400.71      5.58 o
  -2  -2   7       52.55       64.54      1.92 o
  -1  -2   7      275.03      271.18      4.42 o
   0  -2   7      195.60      189.46      5.32 o
   1  -2   7     2006.40     2047.29     22.44 o
   2  -2   7     1418.27     1359.36     15.65 o
   3  -2   7      253.95      293.10      5.27 o
   4  -2   7        2.82        1.23      1.24 o
   5  -2   7        0.65        0.47      0.95 o
   6  -2   7       49.53       40.81      2.76 o
   7  -2   7        6.61        4.47      1.50 o
   8  -2   7       38.66       38.40      3.14 o
   9  -2   7        0.22        1.69      1.53 o
  10  -2   7       21.27       22.69      3.87 o
  11  -2   7        6.88       13.89      3.73 o
 -13  -1   7       39.21       45.70      3.65 o
 -12  -1   7        8.82       12.05      2.49 o
 -11  -1   7        0.70        1.21      1.50 o
 -10  -1   7       94.24       83.05      3.84 o
  -9  -1   7       15.18       24.84      3.86 o
  -8  -1   7      124.55      121.06      3.80 o
  -7  -1   7        7.98        7.79      0.69 o
  -6  -1   7       19.95       18.94      1.23 o
  -5  -1   7      777.15      791.17     10.37 o
  -4  -1   7      534.53      542.53      7.67 o
  -3  -1   7      248.39      200.82      3.54 o
  -2  -1   7      332.09      300.53      4.20 o
  -1  -1   7      180.96      195.54      3.52 o
   0  -1   7      279.19      285.18      6.03 o
   1  -1   7      293.09      288.37      4.34 o
   2  -1   7      560.55      582.99      9.34 o
   3  -1   7        1.98        6.99      1.79 o
   4  -1   7        1.22        0.09      0.81 o
   5  -1   7      152.53      175.88     11.34 o
   6  -1   7      300.17      317.55      8.97 o
   7  -1   7       10.15        7.38      1.96 o
   8  -1   7        4.23        1.83      1.57 o
   9  -1   7       16.91       13.86      2.32 o
  10  -1   7       33.79       46.35      6.09 o
 -13   0   7       11.30       17.18      2.22 o
 -12   0   7        4.19        4.69      1.49 o
 -11   0   7        2.08       -0.19      1.24 o
 -10   0   7        0.15       -1.09      1.09 o
  -9   0   7      263.14      229.47      5.35 o
  -8   0   7      199.10      185.98      3.40 o
  -7   0   7       61.35       58.29      1.48 o
  -6   0   7       29.98       26.55      1.42 o
  -5   0   7       11.55        8.16      1.55 o
  -4   0   7        0.01       -0.34      0.48 o
  -3   0   7     1630.35     1707.32     20.15 o
  -2   0   7      205.95      219.43      3.45 o
  -1   0   7     3730.74     3947.94     36.29 o
   0   0   7        4.17       10.70      1.06 o
   2   0   7        2.86        1.16      0.82 o
   3   0   7      201.04      185.94      5.74 o
   4   0   7        0.71        0.79      0.93 o
   5   0   7       10.20        9.77      1.44 o
   6   0   7       24.75       21.69      2.23 o
   7   0   7        0.06        1.37      1.53 o
   8   0   7        9.42        9.38      2.08 o
   9   0   7        1.07        0.40      1.77 o
  10   0   7        0.91        2.24      3.73 o
 -13   1   7        1.11        1.50      1.44 o
 -12   1   7        3.66        4.27      1.52 o
 -11   1   7       24.02       23.70      2.10 o
 -10   1   7        8.21        6.41      1.51 o
  -9   1   7        1.77        1.27      1.76 o
  -8   1   7        4.85        6.15      0.82 o
  -7   1   7        9.29        6.37      0.74 o
  -6   1   7        1.65       -0.14      0.42 o
  -5   1   7       34.84       31.53      1.30 o
  -4   1   7      308.55      319.57      3.64 o
  -3   1   7      265.67      298.46      4.73 o
  -2   1   7      486.11      568.60      6.57 o
  -1   1   7      355.79      424.54      9.72 o
   0   1   7     1659.87     1858.36     22.34 o
   1   1   7       65.59       78.82      2.81 o
   2   1   7      109.16      120.45      3.55 o
   3   1   7       34.50       35.50      2.23 o
   4   1   7      112.04      119.56      3.77 o
   5   1   7       43.05       45.06      4.49 o
   6   1   7        0.51       -0.68      1.50 o
   7   1   7       55.23       53.56      4.20 o
   8   1   7        6.53       10.56      2.29 o
   9   1   7        0.42       -0.25      3.48 o
  10   1   7        1.55       -1.99      4.23 o
 -14   2   7        0.17        0.32      1.89 o
 -13   2   7       74.46       71.39      3.41 o
 -12   2   7        1.97        0.27      1.33 o
 -11   2   7       20.81       19.19      1.73 o
 -10   2   7        3.82        2.36      1.01 o
  -9   2   7        0.31        0.22      0.87 o
  -8   2   7      379.98      355.70      4.87 o
  -7   2   7       79.15       74.11      1.96 o
  -6   2   7       43.51       42.83      1.55 o
  -5   2   7      137.31      151.43      3.51 o
  -4   2   7       73.10       90.75      2.90 o
  -3   2   7      260.46      251.48      4.21 o
  -2   2   7       10.09        4.86      1.55 o
  -1   2   7     2665.62     2687.94     38.56 o
   0   2   7      118.98      108.39      3.54 o
   1   2   7      284.17      282.43      5.86 o
   2   2   7        0.18        0.59      1.05 o
   3   2   7      433.65      412.65      8.89 o
   4   2   7      319.06      314.78      7.67 o
   5   2   7        0.01       -0.05      1.20 o
   6   2   7        0.01       -0.92      1.57 o
   7   2   7        0.49        1.97      1.92 o
   8   2   7        7.72       14.74      3.05 o
   9   2   7        1.28        1.80      2.75 o
 -14   3   7        0.36        0.50      1.41 o
 -13   3   7       19.79       22.57      2.32 o
 -12   3   7       12.99       14.36      2.47 o
 -11   3   7        5.46        4.84      1.36 o
 -10   3   7       68.67       61.70      3.41 o
  -9   3   7      464.74      460.24      8.67 o
  -8   3   7      912.15      864.03     10.28 o
  -7   3   7       48.61       38.16      2.43 o
  -6   3   7       24.49       26.06      1.42 o
  -5   3   7      129.20      117.78      2.17 o
  -4   3   7      273.26      299.77      4.72 o
  -3   3   7        7.67       12.74      1.17 o
  -2   3   7        2.59        1.16      0.71 o
  -1   3   7       27.74       22.63      2.05 o
   0   3   7      197.15      191.26      4.26 o
   1   3   7      106.19      118.80      4.32 o
   2   3   7      274.04      295.64      7.30 o
   3   3   7      556.27      643.43     19.46 o
   4   3   7       89.52       78.24      4.30 o
   5   3   7        4.49        0.47      1.53 o
   6   3   7       41.45       41.20      4.88 o
   7   3   7        0.16        0.22      2.57 o
   8   3   7       22.84       18.13      7.71 o
 -14   4   7        2.62        2.61      1.93 o
 -13   4   7       30.40       32.06      3.07 o
 -12   4   7       24.42       18.58      2.36 o
 -11   4   7        2.41        2.60      1.34 o
 -10   4   7       16.74       16.87      1.56 o
  -9   4   7      288.06      266.13      4.51 o
  -8   4   7      960.65      939.86     11.31 o
  -7   4   7      398.12      377.38      6.64 o
  -6   4   7      116.30      139.31      2.97 o
  -5   4   7        4.97        8.70      2.73 o
  -4   4   7      917.49      930.41     12.62 o
  -3   4   7      320.65      350.56      7.69 o
  -2   4   7      154.21      187.64      3.98 o
  -1   4   7       34.90       28.75      2.14 o
   0   4   7       10.41        7.84      1.75 o
   1   4   7       57.10       61.08      3.75 o
   2   4   7        5.36        2.12      1.90 o
   3   4   7      219.02      228.43      6.83 o
   4   4   7       13.52       18.34      2.90 o
   5   4   7       20.25       19.76      3.78 o
   6   4   7       37.38       46.29      5.42 o
   7   4   7       57.20       55.26      6.30 o
   8   4   7        8.66        3.23      4.23 o
 -14   5   7       26.67       27.61      4.10 o
 -13   5   7       38.26       42.40      3.87 o
 -12   5   7       18.86       18.89      2.52 o
 -11   5   7       13.55       12.49      2.21 o
 -10   5   7       15.57       13.35      1.51 o
  -9   5   7       24.25       15.23      1.70 o
  -8   5   7        0.01       -0.64      0.82 o
  -7   5   7       31.30       34.86      1.62 o
  -6   5   7       20.46       27.49      3.54 o
  -5   5   7      188.52      174.89      4.43 o
  -4   5   7       79.81       68.18      3.51 o
  -3   5   7        0.03        0.21      0.88 o
  -2   5   7       21.07       22.48      2.30 o
  -1   5   7       22.13       23.35      1.95 o
   0   5   7        0.63       -1.01      1.11 o
   1   5   7       24.09       16.73      4.14 o
   2   5   7        3.39        1.20      1.81 o
   3   5   7       31.00       30.44      4.30 o
   4   5   7       34.72       34.49      4.75 o
   5   5   7        6.57        7.71      4.23 o
   6   5   7       13.45        1.99      3.98 o
   7   5   7       26.39       24.61      6.46 o
 -14   6   7        7.32        8.68      2.62 o
 -13   6   7      109.07      117.80      6.21 o
 -12   6   7        6.81        9.45      2.24 o
 -11   6   7       57.57       63.53      4.29 o
 -10   6   7      227.35      224.78      5.80 o
  -9   6   7        0.45        1.79      1.69 o
  -8   6   7       26.31       25.23      2.45 o
  -7   6   7        4.45        4.03      1.29 o
  -6   6   7      844.34      813.43     11.28 o
  -5   6   7      182.91      161.21      4.64 o
  -4   6   7        9.55       15.13      2.88 o
  -3   6   7       23.01       26.59      3.02 o
  -2   6   7        8.97        5.95      1.87 o
  -1   6   7       52.35       37.33      3.48 o
   0   6   7      211.60      205.79      9.22 o
   1   6   7       12.02        9.67      3.36 o
   2   6   7       30.82       32.67      8.08 o
   3   6   7       13.09        9.70      3.34 o
   4   6   7       17.33       17.15      4.97 o
   5   6   7       27.99       26.85      6.46 o
   6   6   7        0.00        1.99      4.23 o
 -14   7   7        6.09       11.77      2.97 o
 -13   7   7       37.16       33.04      3.63 o
 -12   7   7       11.66       12.93      3.46 o
 -11   7   7        1.24        3.51      1.43 o
 -10   7   7       13.90       15.33      2.76 o
  -9   7   7       53.11       56.26      3.58 o
  -8   7   7       87.77       78.94      3.82 o
  -7   7   7      230.51      215.79      5.73 o
  -6   7   7       74.59       72.96      4.02 o
  -5   7   7      123.00      130.06      4.68 o
  -4   7   7       77.17       80.46      4.57 o
  -3   7   7      168.46      179.00      6.98 o
  -2   7   7        2.76        1.51      1.67 o
  -1   7   7       45.57       32.59      3.63 o
   0   7   7       17.59       17.42      4.72 o
   1   7   7        1.58        4.71      2.73 o
   2   7   7        3.12        5.97      3.16 o
   3   7   7        4.23        3.55      5.10 o
   4   7   7       11.69       10.69      5.22 o
   5   7   7        8.81        7.71      5.22 o
 -13   8   7        0.68       -1.19      2.26 o
 -12   8   7        2.40        0.63      2.96 o
 -11   8   7        8.93        3.31      1.78 o
 -10   8   7       32.90       35.24      3.15 o
  -9   8   7       29.82       23.93      2.70 o
  -8   8   7      154.99      152.03      5.77 o
  -7   8   7       52.78       49.08      3.65 o
  -6   8   7       41.84       40.20      3.35 o
  -5   8   7       11.80       10.22      2.39 o
  -4   8   7        8.87        6.58      2.29 o
  -3   8   7      399.88      379.92     14.34 o
  -2   8   7      274.22      234.75      8.64 o
  -1   8   7        0.40       -1.43      2.01 o
   0   8   7        1.21       -1.85      2.37 o
   1   8   7       18.20       10.07      3.50 o
   2   8   7       48.93       45.89     11.19 o
   3   8   7        9.33        4.97      4.72 o
   4   8   7        0.00       -4.23      4.23 o
 -13   9   7        2.43        2.75      3.52 o
 -12   9   7        0.86       -1.30      2.39 o
 -11   9   7       19.81        9.96      2.65 o
 -10   9   7        9.96        8.67      2.66 o
  -9   9   7       36.53       29.76      4.08 o
  -8   9   7       48.86       50.96      4.66 o
  -7   9   7       24.71       18.83      3.44 o
  -6   9   7       11.89       11.68      2.76 o
  -5   9   7        1.16        2.61      2.08 o
  -4   9   7        3.14        0.79      1.96 o
  -3   9   7       15.61       14.13      3.03 o
  -2   9   7        0.13       -1.04      2.06 o
  -1   9   7       15.68       10.87      7.54 o
   0   9   7        3.63       -1.28      2.80 o
   1   9   7        7.50        8.82      3.69 o
   2   9   7        3.82       -1.99      3.98 o
   3   9   7       27.82       37.29      8.70 o
 -12  10   7        3.89        5.40      2.68 o
 -11  10   7        8.28       -2.08      2.08 o
 -10  10   7        6.93        5.46      3.15 o
  -9  10   7        0.02        0.98      2.69 o
  -8  10   7        0.01        0.31      4.35 o
  -7  10   7        0.13       -0.08      2.00 o
  -6  10   7        3.93        4.60      2.48 o
  -5  10   7       63.81       67.14      5.59 o
  -4  10   7        0.14        0.73      2.14 o
  -3  10   7        1.52        0.56      2.25 o
  -2  10   7        3.71       -1.13      2.90 o
  -1  10   7        4.77        0.37      3.98 o
   0  10   7        1.25       -1.99      2.99 o
   1  10   7        0.72       -1.38      3.34 o
 -11  11   7        1.25       -2.52      2.98 o
 -10  11   7       47.15       55.10      8.58 o
  -9  11   7        0.03        0.68      2.90 o
  -8  11   7        3.30        4.74      2.97 o
  -7  11   7        2.46        0.32      2.41 o
  -6  11   7        4.77        5.68      2.86 o
  -5  11   7       71.50       83.27      6.55 o
  -4  11   7        6.32        4.10      2.67 o
  -3  11   7        0.01        3.64      2.66 o
  -2  11   7       11.81       15.31      3.62 o
  -1  11   7        9.40        5.74      4.85 o
  -9  12   7        0.66        2.70      3.42 o
  -8  12   7       11.60        9.21      3.93 o
  -7  12   7        3.84       -0.40      3.15 o
  -6  12   7       19.67       22.84      4.20 o
  -5  12   7       11.38        5.69      3.03 o
  -4  12   7        0.75        0.50      2.87 o
  -3  12   7        8.86       11.78      3.58 o
   3 -14   8        5.94        5.32      2.79 o
   4 -14   8       68.15       73.89      5.66 o
   5 -14   8       24.97       44.37      7.18 o
  -1 -13   8        0.05       -1.61      3.01 o
   0 -13   8       13.24       11.43      3.29 o
   1 -13   8        6.06        9.30      2.76 o
   2 -13   8        4.01        4.05      2.01 o
   3 -13   8        1.74        3.16      2.08 o
   4 -13   8       27.72       22.92      3.55 o
   5 -13   8       13.90       21.51      3.32 o
   6 -13   8        0.48       -1.93      2.01 o
   7 -13   8        0.01       -2.22      2.22 o
   8 -13   8        2.03        7.11      4.11 o
  -3 -12   8        6.95        6.15      3.95 o
  -2 -12   8        7.21        8.84      3.17 o
  -1 -12   8        2.16        6.32      2.95 o
   0 -12   8        0.36        2.44      2.09 o
   1 -12   8        9.50        9.12      2.17 o
   2 -12   8        0.07       -1.49      1.49 o
   3 -12   8        0.07        0.75      1.63 o
   4 -12   8        5.27        2.81      1.77 o
   5 -12   8        0.91       -0.03      1.63 o
   6 -12   8        4.37        3.02      1.92 o
   7 -12   8        3.78        1.78      2.37 o
   8 -12   8        0.00       -1.46      2.14 o
   9 -12   8       40.28       51.54      5.32 o
  -4 -11   8        4.48        2.82      4.60 o
  -3 -11   8        1.62       -0.46      3.03 o
  -2 -11   8        3.74        4.46      2.77 o
  -1 -11   8       34.31       26.94      3.24 o
   0 -11   8       54.18       47.61      3.43 o
   1 -11   8        8.85        5.70      1.84 o
   2 -11   8       35.57       31.76      2.89 o
   3 -11   8        0.37        0.18      1.51 o
   4 -11   8       65.07       75.62      4.20 o
   5 -11   8       63.63       64.13      4.59 o
   6 -11   8        7.79        7.04      2.33 o
   7 -11   8        8.71        2.46      5.50 o
   8 -11   8        8.03       11.03      2.87 o
   9 -11   8       15.11       15.37      5.17 o
  10 -11   8        5.98        4.35      3.13 o
  -6 -10   8        0.02       -1.55      3.16 o
  -5 -10   8        8.70        1.49      2.86 o
  -4 -10   8        8.63        6.77      3.57 o
  -3 -10   8        0.84        0.27      2.22 o
  -2 -10   8       10.98        9.39      2.53 o
  -1 -10   8        0.00       -0.72      1.28 o
   0 -10   8       37.89       33.11      2.83 o
   1 -10   8       35.41       33.24      2.80 o
   2 -10   8        7.29        2.41      1.50 o
   3 -10   8       59.23       62.83      5.29 o
   4 -10   8      292.44      263.46      7.63 o
   5 -10   8       70.96       77.40      4.66 o
   6 -10   8       65.30       72.29      4.66 o
   7 -10   8        0.03       -1.65      1.75 o
   8 -10   8       14.12       10.58      2.67 o
   9 -10   8        7.63        6.51      2.56 o
  10 -10   8        5.14        6.04      3.46 o
  -7  -9   8        3.75        2.15      3.11 o
  -6  -9   8        2.69        3.91      3.08 o
  -5  -9   8        0.01        1.66      2.80 o
  -4  -9   8        0.68       -1.04      2.48 o
  -3  -9   8        1.94        0.80      1.95 o
  -2  -9   8       14.29       15.94      2.83 o
  -1  -9   8        0.10       -0.46      1.19 o
   0  -9   8        0.03       -1.17      1.17 o
   1  -9   8       12.82       15.30      2.00 o
   2  -9   8      300.67      292.79      6.82 o
   3  -9   8       27.84       24.71      2.67 o
   4  -9   8       10.13        8.35      1.94 o
   5  -9   8      398.44      406.26      8.33 o
   6  -9   8       12.94       10.50      1.72 o
   7  -9   8        0.06        0.69      1.77 o
   8  -9   8        0.23        0.69      1.84 o
   9  -9   8       10.34        6.70      2.29 o
  10  -9   8       56.39       65.27      5.17 o
  11  -9   8        0.03        1.51      2.82 o
  -8  -8   8       12.29        9.08      3.63 o
  -7  -8   8        0.38       -1.36      2.57 o
  -6  -8   8        0.31       -0.99      1.89 o
  -5  -8   8        1.52        4.84      2.24 o
  -4  -8   8       15.74       20.44      3.01 o
  -3  -8   8        0.39        0.32      1.24 o
  -2  -8   8       13.40       13.11      1.62 o
  -1  -8   8        1.93        0.59      1.04 o
   0  -8   8        1.27       31.70      4.38 o
   1  -8   8        0.07       -0.86      0.99 o
   2  -8   8        0.01       -0.70      0.84 o
   3  -8   8        0.97        2.27      1.11 o
   4  -8   8       18.83       13.32      1.76 o
   5  -8   8       60.54       46.49      3.18 o
   6  -8   8       98.83       89.10      4.25 o
   7  -8   8        1.21        1.09      1.71 o
   8  -8   8       24.51       25.56      3.62 o
   9  -8   8       43.70       36.50      7.18 o
  10  -8   8        5.44        4.07      2.26 o
  11  -8   8        2.83        2.01      2.34 o
  -9  -7   8        2.21        2.86      2.47 o
  -8  -7   8        1.53        0.87      2.23 o
  -7  -7   8       16.96       13.50      2.82 o
  -6  -7   8        0.92       -1.62      2.02 o
  -5  -7   8       21.36       22.40      2.70 o
  -4  -7   8       50.72       51.56      3.27 o
  -3  -7   8       25.25       30.77      2.14 o
  -2  -7   8       92.51       95.18      5.10 o
  -1  -7   8       11.73        9.49      1.27 o
   0  -7   8       48.71       47.47      2.50 o
   1  -7   8      111.09      106.43      2.77 o
   2  -7   8        4.44        3.49      0.88 o
   3  -7   8       57.92       56.15      2.48 o
   4  -7   8        3.45        3.58      1.13 o
   5  -7   8      200.99      174.01      4.60 o
   6  -7   8       61.65       61.91      3.45 o
   7  -7   8       47.44       55.50      3.53 o
   8  -7   8        9.94        8.08      2.08 o
   9  -7   8        6.52        8.82      1.99 o
  10  -7   8       25.40       30.88      4.70 o
  11  -7   8        0.24       -0.11      3.04 o
 -10  -6   8       12.95       10.34      3.76 o
  -9  -6   8       42.39       49.00      4.11 o
  -8  -6   8        1.32        2.84      1.69 o
  -7  -6   8        1.60        2.39      1.64 o
  -6  -6   8        0.96        0.45      1.39 o
  -5  -6   8      147.19      152.97      4.76 o
  -4  -6   8       71.98       59.54      2.83 o
  -3  -6   8        0.22       -0.09      0.66 o
  -2  -6   8       29.79       38.26      1.71 o
  -1  -6   8       17.94       18.00      1.96 o
   0  -6   8      249.37      240.04      4.28 o
   1  -6   8      323.77      322.73      5.51 o
   2  -6   8      333.91      307.46      8.42 o
   3  -6   8       14.92       17.01      1.80 o
   4  -6   8      146.70      138.46      4.27 o
   5  -6   8       91.60       92.46      3.89 o
   6  -6   8       13.43       23.81      2.23 o
   7  -6   8      128.54      128.77     10.30 o
   8  -6   8       34.40       36.88      3.22 o
   9  -6   8       51.20       52.57      4.38 o
  10  -6   8      104.41      126.19      6.10 o
  11  -6   8       18.14       11.19      5.72 o
 -10  -5   8       37.03       57.14      5.01 o
  -9  -5   8       12.98       14.19      2.22 o
  -8  -5   8       11.79        8.16      2.06 o
  -7  -5   8        0.48        3.58      1.48 o
  -6  -5   8       24.52       25.21      2.18 o
  -5  -5   8       87.09       80.15      3.14 o
  -4  -5   8      432.95      457.38      7.07 o
  -3  -5   8      122.45      128.48      2.86 o
  -2  -5   8        3.45        1.52      0.74 o
  -1  -5   8      371.92      385.66      5.58 o
   0  -5   8      981.74      985.32     11.41 o
   1  -5   8       97.95      102.98      2.93 o
   2  -5   8        0.44        0.20      0.87 o
   3  -5   8       46.10       51.38      3.10 o
   4  -5   8       51.95       45.78      4.38 o
   5  -5   8        8.32        9.11      1.48 o
   6  -5   8        0.12       -0.08      1.26 o
   7  -5   8        7.41        4.64      1.71 o
   8  -5   8        0.32       -0.04      1.41 o
   9  -5   8        0.72        0.04      1.74 o
  10  -5   8       90.10      104.60      5.67 o
  11  -5   8       95.10      113.12      8.16 o
 -11  -4   8        1.24        2.20      2.41 o
 -10  -4   8       14.29       12.68      2.81 o
  -9  -4   8        1.22        1.55      1.29 o
  -8  -4   8       43.53       45.97      2.99 o
  -7  -4   8       52.00       58.97      3.33 o
  -6  -4   8        1.08        2.11      1.18 o
  -5  -4   8       77.16       86.61      2.89 o
  -4  -4   8        0.66        0.15      0.82 o
  -3  -4   8      261.15      251.88      3.89 o
  -2  -4   8       77.28       79.73      2.24 o
  -1  -4   8       11.76       16.06      1.21 o
   0  -4   8      850.21      894.06     23.16 o
   1  -4   8        6.69       10.31      1.17 o
   2  -4   8       13.34        8.95      1.54 o
   3  -4   8       20.43       18.92      1.92 o
   4  -4   8      202.43      187.27      4.72 o
   5  -4   8       86.27       83.79      3.58 o
   6  -4   8        8.96       10.77      1.81 o
   7  -4   8        1.29       -0.25      2.19 o
   8  -4   8        2.24        1.65      1.59 o
   9  -4   8       11.64       10.29      3.66 o
  10  -4   8        6.19       11.07      2.56 o
  11  -4   8        0.29        1.58      3.36 o
 -12  -3   8        2.59        1.96      2.13 o
 -11  -3   8        0.13        2.65      2.11 o
 -10  -3   8       40.59       40.49      3.65 o
  -9  -3   8       41.90       44.11      2.45 o
  -8  -3   8       40.04       47.15      2.82 o
  -7  -3   8       37.76       29.28      2.30 o
  -6  -3   8       32.06       40.58      2.13 o
  -5  -3   8       11.60        9.52      1.20 o
  -4  -3   8      158.18      178.29      3.93 o
  -3  -3   8      110.24      109.77      2.64 o
  -2  -3   8       27.14       30.19      1.53 o
  -1  -3   8      114.52       99.94      2.87 o
   0  -3   8      253.86      260.55      5.42 o
   1  -3   8       73.21       85.41      2.91 o
   2  -3   8       30.46       30.33      2.01 o
   3  -3   8       89.56      101.51      3.33 o
   4  -3   8      171.84      163.35      4.36 o
   5  -3   8       36.57       49.23      2.52 o
   6  -3   8       40.14       42.63      2.64 o
   7  -3   8        0.50       -0.19      1.21 o
   8  -3   8       18.37       18.07      2.16 o
   9  -3   8        4.97        3.49      1.63 o
  10  -3   8       21.35       16.84      2.39 o
  11  -3   8        7.48       11.98      3.57 o
 -12  -2   8        1.11        1.40      1.87 o
 -11  -2   8        0.93        2.39      1.82 o
 -10  -2   8      115.67      111.24      5.08 o
  -9  -2   8        1.54        1.11      1.96 o
  -8  -2   8      179.13      164.72      4.47 o
  -7  -2   8       51.15       51.02      2.17 o
  -6  -2   8      121.73      131.55      2.92 o
  -5  -2   8       22.52       22.55      1.54 o
  -4  -2   8        4.20        4.07      0.66 o
  -3  -2   8        8.57        5.19      0.73 o
  -2  -2   8        1.13        3.53      0.84 o
  -1  -2   8      980.39      972.24     11.83 o
   0  -2   8       23.32       26.77      2.04 o
   2  -2   8       21.41       18.24      1.83 o
   3  -2   8       21.68       14.39      1.37 o
   4  -2   8      138.91      142.24      4.02 o
   5  -2   8        0.99        0.93      1.04 o
   6  -2   8       81.67       87.38      4.21 o
   7  -2   8        1.26        1.49      1.53 o
   8  -2   8       10.55       12.38      2.19 o
   9  -2   8        1.04       -1.54      1.54 o
  10  -2   8        0.05        0.99      2.81 o
 -13  -1   8       21.93       25.87      5.28 o
 -12  -1   8        1.78        3.08      1.86 o
 -11  -1   8       36.69       29.87      3.21 o
 -10  -1   8        0.32       -0.23      1.45 o
  -9  -1   8      586.93      592.91     12.70 o
  -8  -1   8       18.62       14.40      1.23 o
  -7  -1   8      121.32      155.86      5.34 o
  -6  -1   8      298.16      297.22     10.26 o
  -5  -1   8      320.84      329.87      5.50 o
  -4  -1   8      227.58      253.26      4.00 o
  -3  -1   8      221.45      195.91      3.36 o
  -2  -1   8       90.25       87.38      2.10 o
  -1  -1   8      107.78       86.03      2.60 o
   0  -1   8      445.82      437.98      8.47 o
   1  -1   8     1001.54      985.84     12.08 o
   2  -1   8      189.58      181.61      5.00 o
   3  -1   8       37.06       38.24      3.30 o
   4  -1   8        1.81        0.96      1.01 o
   5  -1   8      106.44      102.87      4.11 o
   6  -1   8        0.35        1.22      1.36 o
   7  -1   8       14.34       16.61      2.61 o
   8  -1   8       19.37       22.15      3.65 o
   9  -1   8        0.04       -0.24      1.97 o
  10  -1   8        0.00        2.98      4.23 o
 -13   0   8        1.17        3.96      1.77 o
 -12   0   8        0.25        0.98      1.51 o
 -11   0   8      158.13      166.81      6.27 o
 -10   0   8       25.32       24.65      2.51 o
  -9   0   8      105.47      111.59      4.42 o
  -8   0   8       96.27       91.00      2.22 o
  -7   0   8       37.22       43.41      1.53 o
  -6   0   8        0.22        1.01      0.56 o
  -5   0   8      303.98      340.18      4.95 o
  -4   0   8      255.17      256.96      3.68 o
  -3   0   8      689.25      736.99      9.92 o
  -2   0   8      279.56      318.49      4.98 o
  -1   0   8       17.10       16.52      1.28 o
   0   0   8     1896.47     2072.10     30.09 o
   1   0   8      108.28      121.32      3.51 o
   2   0   8        2.48        1.82      1.24 o
   3   0   8      320.31      317.54      6.56 o
   4   0   8      136.50      139.79      4.15 o
   5   0   8      256.17      235.75      9.72 o
   6   0   8        9.61        9.27      2.19 o
   7   0   8        7.03        9.82      2.47 o
   8   0   8        2.17        4.40      2.06 o
   9   0   8        9.99        8.75      3.04 o
  10   0   8        5.60        4.72      5.22 o
 -13   1   8       23.70       22.83      2.57 o
 -12   1   8        9.73        8.48      1.88 o
 -11   1   8       38.59       42.47      4.23 o
 -10   1   8        3.48        2.24      1.38 o
  -9   1   8       55.53       55.10      2.78 o
  -8   1   8       90.32       98.23      2.53 o
  -7   1   8      197.31      188.70      3.10 o
  -6   1   8      965.39      969.12     10.60 o
  -5   1   8     1219.21     1241.90     13.19 o
  -4   1   8       84.64       95.85      2.35 o
  -3   1   8      671.80      694.13      9.61 o
  -2   1   8       21.21       21.21      1.38 o
  -1   1   8       22.84       18.07      1.46 o
   0   1   8      325.70      385.76      6.52 o
   1   1   8      224.29      260.25      5.62 o
   2   1   8        2.61        3.11      1.23 o
   3   1   8       12.03       13.00      1.84 o
   4   1   8      127.62      139.77      4.90 o
   5   1   8        0.33        1.28      1.46 o
   6   1   8        0.81        1.32      1.81 o
   7   1   8        1.32        4.22      2.04 o
   8   1   8        1.67       -2.50      2.63 o
   9   1   8        0.12        2.94      2.86 o
 -13   2   8        0.60       -1.46      1.46 o
 -12   2   8       45.30       51.99      3.37 o
 -11   2   8       12.20       16.57      2.13 o
 -10   2   8       72.61       67.16      3.23 o
  -9   2   8      394.63      371.08      7.50 o
  -8   2   8      210.96      222.41      3.76 o
  -7   2   8       75.80       75.24      2.37 o
  -6   2   8      172.39      145.57      2.79 o
  -5   2   8      110.40      122.14      2.73 o
  -4   2   8       12.27       10.29      1.13 o
  -3   2   8       45.44       40.37      2.15 o
  -2   2   8      114.64      127.69      3.31 o
  -1   2   8       59.75       64.15      3.32 o
   0   2   8      129.68      147.26      3.70 o
   1   2   8      134.12      151.77      5.16 o
   2   2   8       71.01       77.40      4.03 o
   3   2   8       13.72        9.52      2.19 o
   4   2   8      342.42      369.70      8.79 o
   5   2   8       81.05       75.59      4.35 o
   6   2   8       12.41       15.43      3.50 o
   7   2   8       28.18       27.70      4.35 o
   8   2   8        2.02       -1.20      2.75 o
   9   2   8        0.04        1.60      2.98 o
 -14   3   8       40.53       41.52      3.33 o
 -13   3   8        3.91        3.84      1.84 o
 -12   3   8        0.15       -0.35      1.48 o
 -11   3   8       28.98       25.40      2.65 o
 -10   3   8        1.13        0.86      1.14 o
  -9   3   8        0.76        1.14      0.74 o
  -8   3   8      272.71      264.01      4.38 o
  -7   3   8      450.44      470.32      6.58 o
  -6   3   8      468.91      447.80      6.38 o
  -5   3   8      525.21      514.04      6.48 o
  -4   3   8       52.17       54.95      2.45 o
  -3   3   8      139.67      156.92      3.97 o
  -2   3   8       11.08        3.84      1.05 o
  -1   3   8      180.47      169.95      5.13 o
   0   3   8        1.86        4.53      1.20 o
   1   3   8      556.10      544.21     11.03 o
   2   3   8      171.46      182.66      9.04 o
   3   3   8      121.68      120.69      5.19 o
   4   3   8       37.75       32.78      3.53 o
   5   3   8       18.68       18.17      3.57 o
   6   3   8        3.59        3.70      6.71 o
   7   3   8        1.01        1.05      2.97 o
   8   3   8       17.54       26.60      6.21 o
 -14   4   8        3.93        4.02      2.49 o
 -13   4   8       62.21       72.33      4.83 o
 -12   4   8       12.59       11.90      2.46 o
 -11   4   8        0.00       -1.20      1.20 o
 -10   4   8        0.81       -0.92      1.18 o
  -9   4   8      185.88      166.44      4.08 o
  -8   4   8        4.31        2.01      1.30 o
  -7   4   8        9.05       13.16      1.26 o
  -6   4   8        1.21       -0.13      0.75 o
  -5   4   8      161.59      154.25      2.99 o
  -4   4   8        1.56        1.98      1.06 o
  -3   4   8      294.53      282.44      5.58 o
  -2   4   8        5.89        6.52      3.85 o
  -1   4   8       40.06       44.84      2.75 o
   0   4   8       48.82       49.41      3.02 o
   1   4   8       33.73       33.35      3.01 o
   2   4   8       85.24      104.27      7.53 o
   3   4   8       30.69       32.05      3.63 o
   4   4   8       22.68       28.44      5.66 o
   5   4   8      185.17      168.54     12.18 o
   6   4   8      113.36      118.08     11.68 o
   7   4   8       31.68       33.31      6.96 o
 -14   5   8       20.04       22.22      3.15 o
 -13   5   8       21.63       22.95      7.21 o
 -12   5   8       17.50       17.05      4.10 o
 -11   5   8       22.11       27.73      2.96 o
 -10   5   8       83.17       70.24      3.22 o
  -9   5   8       52.71       46.28      3.76 o
  -8   5   8        1.21       -0.90      0.90 o
  -7   5   8        1.70        3.94      1.03 o
  -6   5   8       55.59       56.24      1.78 o
  -5   5   8      177.86      171.91      6.05 o
  -4   5   8      104.55       92.38      3.91 o
  -3   5   8      262.30      256.99      5.87 o
  -2   5   8      127.39      113.85      4.29 o
  -1   5   8       10.98        5.73      4.33 o
   0   5   8       79.99       96.61      5.69 o
   1   5   8       49.32       45.87      5.10 o
   2   5   8        4.68        4.34      2.62 o
   3   5   8       97.65      114.40      8.16 o
   4   5   8       16.57        8.45      4.72 o
   5   5   8        6.74       13.92      4.72 o
   6   5   8       37.75       39.03      7.46 o
 -14   6   8        2.36       -1.39      2.19 o
 -13   6   8       16.87       15.52      3.15 o
 -12   6   8        0.20        4.30      2.36 o
 -11   6   8       50.99       54.61      2.90 o
 -10   6   8      128.74      114.93      4.41 o
  -9   6   8        8.22       12.13      1.96 o
  -8   6   8       70.25       63.21      3.83 o
  -7   6   8      202.47      189.88      5.42 o
  -6   6   8       99.67      102.27      5.56 o
  -5   6   8      740.38      695.12     14.51 o
  -4   6   8      188.63      198.34      5.62 o
  -3   6   8       42.53       37.40      3.12 o
  -2   6   8        8.49       12.27      2.49 o
  -1   6   8       49.04       71.45      6.14 o
   0   6   8        4.61        8.75      2.90 o
   1   6   8       13.83       17.97      6.34 o
   2   6   8       16.69       17.47      3.76 o
   3   6   8       17.33        7.38      3.22 o
   4   6   8       11.39        0.99      3.73 o
   5   6   8       21.95       19.14      6.21 o
 -13   7   8        4.09        4.34      2.54 o
 -12   7   8        0.02       -0.71      2.04 o
 -11   7   8        2.95        0.84      1.56 o
 -10   7   8        0.61        1.20      1.61 o
  -9   7   8        4.71        4.10      1.69 o
  -8   7   8       11.02       11.68      2.12 o
  -7   7   8        5.27        8.21      1.71 o
  -6   7   8      274.81      270.17      7.55 o
  -5   7   8       98.12       93.62      4.95 o
  -4   7   8      139.56      138.67      9.85 o
  -3   7   8      199.18      205.24      7.83 o
  -2   7   8      336.45      359.88     10.71 o
  -1   7   8        1.73       -0.21      2.15 o
   0   7   8       17.33       22.17      4.47 o
   1   7   8       20.62        6.90      3.22 o
   2   7   8       12.38       14.02      9.94 o
   3   7   8        2.86        0.99      3.73 o
   4   7   8        6.96       11.19      5.47 o
 -13   8   8       16.39       25.59      3.64 o
 -12   8   8       50.12       68.98      5.30 o
 -11   8   8       51.59       57.25      4.95 o
 -10   8   8       15.18       11.12      2.67 o
  -9   8   8        0.65        0.13      1.79 o
  -8   8   8       77.47       78.43      7.65 o
  -7   8   8       48.09       54.07      4.03 o
  -6   8   8        3.55        4.79      2.18 o
  -5   8   8       80.66       79.10      5.99 o
  -4   8   8       27.83       28.36      3.61 o
  -3   8   8        0.40       -0.30      2.05 o
  -2   8   8        1.30        1.02      2.00 o
  -1   8   8       77.72       80.02      7.20 o
   0   8   8        3.00        4.48      3.42 o
   1   8   8        0.11       -2.44      2.72 o
   2   8   8       88.51       90.15     15.41 o
   3   8   8       23.67       28.09      7.21 o
 -13   9   8        2.64        8.75      3.93 o
 -12   9   8       38.47       39.84      3.98 o
 -11   9   8       35.31       43.55      5.11 o
 -10   9   8        0.54       -0.59      2.97 o
  -9   9   8        0.74        3.11      2.16 o
  -8   9   8        5.99        2.98      2.62 o
  -7   9   8       11.22       11.66      2.81 o
  -6   9   8       17.15       10.38      2.83 o
  -5   9   8        0.04       -1.15      1.86 o
  -4   9   8       52.39       50.84      4.97 o
  -3   9   8       19.38       23.04      3.66 o
  -2   9   8        9.24        7.45      2.91 o
  -1   9   8       35.03       32.57      5.26 o
   0   9   8        0.24       -0.90      2.90 o
   1   9   8        0.97        1.10      3.22 o
   2   9   8        9.35       17.15      6.46 o
 -12  10   8        2.59        4.31      4.85 o
 -11  10   8        9.64       10.68      3.57 o
 -10  10   8       13.38       17.98      4.12 o
  -9  10   8        5.91        6.03      3.08 o
  -8  10   8        5.14        2.89      6.59 o
  -7  10   8        6.30        5.97      2.75 o
  -6  10   8        2.27        1.54      3.33 o
  -5  10   8       15.34       20.69      3.70 o
  -4  10   8       62.65       80.63      6.34 o
  -3  10   8        8.76        8.80      3.01 o
  -2  10   8       14.25        9.11      3.14 o
  -1  10   8        0.33       -0.72      4.10 o
   0  10   8        0.18        3.64      3.60 o
 -11  11   8       82.20      108.19      8.64 o
 -10  11   8       34.32       23.43      4.77 o
  -9  11   8        0.18        0.73      3.03 o
  -8  11   8       20.42       15.26      6.09 o
  -7  11   8        0.09       -0.88      3.73 o
  -6  11   8        2.57        0.20      2.61 o
  -5  11   8       24.41       30.94      4.53 o
  -4  11   8        0.86        1.38      2.58 o
  -3  11   8        8.37       11.79      5.54 o
  -2  11   8        0.03        3.18      3.60 o
  -8  12   8       37.41       44.21      6.59 o
  -7  12   8       18.04       21.25      5.24 o
  -6  12   8        5.40        5.19      3.25 o
  -5  12   8       15.60       15.57      3.98 o
  -1 -13   9        0.47       -2.88      2.88 o
   0 -13   9        1.54       -1.24      2.90 o
   1 -13   9        4.33        7.24      2.83 o
   2 -13   9        0.40        0.50      2.01 o
   3 -13   9        0.28        3.20      2.06 o
   4 -13   9       16.00       16.57      2.81 o
   5 -13   9        6.44        5.76      2.38 o
   6 -13   9        0.89        2.73      2.58 o
   7 -13   9        7.79        8.28      5.10 o
  -3 -12   9        2.55        3.02      3.58 o
  -2 -12   9       21.22       16.43      3.69 o
  -1 -12   9        0.68        3.72      2.67 o
   0 -12   9        3.71        4.66      2.19 o
   1 -12   9        0.33       -0.56      1.64 o
   2 -12   9        7.79        7.56      2.04 o
   3 -12   9        3.05        2.58      1.67 o
   4 -12   9       31.99       28.43      3.89 o
   5 -12   9        0.61        1.52      1.80 o
   6 -12   9        3.99        1.26      2.07 o
   7 -12   9        5.99        4.63      2.63 o
   8 -12   9        3.51        6.63      3.05 o
   9 -12   9        8.01        9.48      3.41 o
  -4 -11   9        7.28        4.01      3.57 o
  -3 -11   9        0.38       -2.49      4.10 o
  -2 -11   9       23.97       26.49      5.71 o
  -1 -11   9        0.57        0.27      2.37 o
   0 -11   9       83.09       88.19      6.08 o
   1 -11   9        0.42       -0.70      1.47 o
   2 -11   9        9.67        2.05      1.63 o
   3 -11   9       14.40        5.24      1.87 o
   4 -11   9        0.08       -0.12      1.52 o
   5 -11   9       17.20       11.87      2.32 o
   6 -11   9       51.41       43.85      4.00 o
   7 -11   9       13.15       23.06      3.55 o
   8 -11   9       65.77       67.19      5.53 o
   9 -11   9       29.51       27.03      4.01 o
  -6 -10   9       11.40        8.26      4.00 o
  -5 -10   9       10.12       13.74      4.18 o
  -4 -10   9        6.07       10.02      3.78 o
  -3 -10   9       11.46       13.93      3.24 o
  -2 -10   9       22.75       17.74      3.31 o
  -1 -10   9        0.00       -0.38      1.37 o
   0 -10   9      234.05      221.38      6.15 o
   1 -10   9        0.20        1.81      1.50 o
   2 -10   9       24.70       19.39      2.54 o
   3 -10   9        0.00        0.80      1.36 o
   4 -10   9        1.84       -0.64      1.38 o
   5 -10   9       28.49       23.06      2.78 o
   6 -10   9       18.79       24.08      2.93 o
   7 -10   9        1.07       -0.13      1.96 o
   8 -10   9       46.82       46.09      4.57 o
   9 -10   9       10.64       12.43      3.88 o
  10 -10   9       53.86       59.95      6.85 o
  -7  -9   9        1.30        1.75      4.97 o
  -6  -9   9        2.88       -2.71      2.71 o
  -5  -9   9        3.16        6.69      3.22 o
  -4  -9   9       52.99       66.50      6.40 o
  -3  -9   9        0.34       -1.85      1.85 o
  -2  -9   9       40.60       39.39      2.79 o
  -1  -9   9        0.02       -1.23      1.23 o
   0  -9   9       21.17       20.55      2.90 o
   1  -9   9       24.70       29.81      3.06 o
   2  -9   9      169.93      151.06      6.89 o
   3  -9   9        1.20       -0.61      1.31 o
   4  -9   9      189.31      181.08      5.18 o
   5  -9   9       26.73       25.74      2.62 o
   6  -9   9        3.13        1.87      1.45 o
   7  -9   9        6.84        7.75      2.50 o
   8  -9   9        4.45        5.88      2.53 o
   9  -9   9        3.15        3.94      2.51 o
  10  -9   9        1.56        6.14      3.07 o
  -8  -8   9        6.49        7.29      3.58 o
  -7  -8   9        0.12       -0.35      2.80 o
  -6  -8   9        6.80        6.60      2.94 o
  -5  -8   9        0.36       -2.11      2.11 o
  -4  -8   9       69.13       62.91      7.50 o
  -3  -8   9        4.34        7.03      2.12 o
  -2  -8   9       58.94       72.61      4.90 o
  -1  -8   9        0.15       -0.26      1.14 o
   0  -8   9       34.93       35.22      2.64 o
   1  -8   9       13.87       13.73      1.37 o
   2  -8   9        2.05        2.76      1.54 o
   3  -8   9       35.38       33.12      3.87 o
   4  -8   9       76.50       49.30      3.19 o
   5  -8   9        3.64        8.78      1.97 o
   6  -8   9       40.56       28.66      4.00 o
   7  -8   9        0.75        0.41      1.69 o
   8  -8   9        0.06        0.30      1.79 o
   9  -8   9       30.92       34.09      3.64 o
  10  -8   9        2.77        4.64      2.43 o
  11  -8   9        0.16        2.48      3.34 o
  -9  -7   9       23.49       18.47      3.32 o
  -8  -7   9        5.27        5.54      2.44 o
  -7  -7   9        2.76       -0.41      2.08 o
  -6  -7   9        6.84        8.89      2.53 o
  -5  -7   9       10.92       13.42      3.17 o
  -4  -7   9       29.73       30.12      2.92 o
  -3  -7   9       36.41       39.12      2.22 o
  -2  -7   9        0.00       -0.40      0.93 o
  -1  -7   9       41.44       46.23      2.93 o
   0  -7   9      849.35      852.06     12.28 o
   1  -7   9        8.35        5.12      1.63 o
   2  -7   9      128.20      120.68      4.18 o
   3  -7   9        2.61        2.08      1.41 o
   4  -7   9       87.69       72.72      3.70 o
   5  -7   9        2.86        0.70      1.31 o
   6  -7   9       36.18       36.48      2.90 o
   7  -7   9        0.00        1.01      1.69 o
   8  -7   9       21.66       20.97      4.77 o
   9  -7   9        5.97        2.49      2.01 o
  10  -7   9       13.28       21.16      3.88 o
  11  -7   9        4.19        0.37      3.76 o
 -10  -6   9        0.01       -1.24      2.90 o
  -9  -6   9        5.34        1.88      2.24 o
  -8  -6   9       19.76       20.22      2.99 o
  -7  -6   9        6.01        4.99      1.83 o
  -6  -6   9       49.42       52.12      3.62 o
  -5  -6   9      277.80      281.89      6.68 o
  -4  -6   9      969.75     1004.33     16.43 o
  -3  -6   9       85.26       77.26      2.30 o
  -2  -6   9        6.79       11.29      1.59 o
  -1  -6   9       26.11       21.15      1.50 o
   0  -6   9      327.34      327.14      5.34 o
   1  -6   9       69.54       76.41      4.01 o
   2  -6   9        0.45        1.58      0.97 o
   3  -6   9        5.48        5.88      1.41 o
   4  -6   9      125.21      162.58      5.42 o
   5  -6   9       31.90       28.03      2.40 o
   6  -6   9      147.03      146.21      5.00 o
   7  -6   9       49.68       54.03      4.83 o
   8  -6   9       89.01       90.12      8.00 o
   9  -6   9       60.07       67.69      5.34 o
  10  -6   9       10.96        9.64      3.28 o
  11  -6   9       22.82       25.85      7.21 o
 -10  -5   9        2.69        2.74      2.62 o
  -9  -5   9       18.30       20.49      2.73 o
  -8  -5   9        3.40        4.20      1.74 o
  -7  -5   9       13.34        9.61      1.98 o
  -6  -5   9        3.54        2.71      1.43 o
  -5  -5   9      121.21      129.22      3.83 o
  -4  -5   9      100.03      108.57      3.30 o
  -3  -5   9       82.70       79.58      2.36 o
  -2  -5   9       27.41       27.93      1.69 o
  -1  -5   9      263.90      260.99      4.71 o
   0  -5   9      941.63      951.20     12.05 o
   1  -5   9       78.54       82.73      2.85 o
   2  -5   9       52.69       52.39      2.86 o
   3  -5   9       11.08        9.82      1.73 o
   4  -5   9       68.45       67.71      4.49 o
   5  -5   9       86.80       93.16      4.50 o
   6  -5   9        0.95        0.82      1.25 o
   7  -5   9        0.38        1.25      1.61 o
   8  -5   9       91.49      103.06      5.39 o
   9  -5   9       67.17       62.78      4.35 o
  10  -5   9       15.04       17.12      3.50 o
  11  -5   9        5.71        7.21      5.47 o
 -11  -4   9        8.77       10.55      2.88 o
 -10  -4   9       16.89       12.62      2.77 o
  -9  -4   9       19.80       22.78      2.29 o
  -8  -4   9       32.19       26.69      2.59 o
  -7  -4   9       19.31       20.70      2.67 o
  -6  -4   9       34.71       25.48      2.13 o
  -5  -4   9       78.98       80.67      2.83 o
  -4  -4   9        2.36       -0.41      0.71 o
  -3  -4   9       40.98       40.23      1.60 o
  -2  -4   9      112.94      110.92      2.96 o
  -1  -4   9       55.56       58.67      2.31 o
   0  -4   9      218.10      226.94      7.41 o
   1  -4   9      131.84      137.46      3.36 o
   2  -4   9        0.11       -0.56      0.87 o
   3  -4   9       15.47       34.97      3.44 o
   4  -4   9       12.63        8.57      1.62 o
   5  -4   9        5.39        4.47      2.73 o
   6  -4   9       62.38       61.75      3.73 o
   7  -4   9        0.41        1.19      1.49 o
   8  -4   9       40.09       42.62      3.54 o
   9  -4   9        0.03       -0.05      1.78 o
  10  -4   9        1.06        0.11      2.62 o
 -12  -3   9        2.47        3.70      2.40 o
 -11  -3   9       16.21        8.36      2.58 o
 -10  -3   9        4.28        1.76      2.00 o
  -9  -3   9       20.53       16.22      2.00 o
  -8  -3   9       21.12       20.16      2.13 o
  -7  -3   9        0.05        2.18      1.47 o
  -6  -3   9      251.07      243.65      4.98 o
  -5  -3   9        0.00        1.37      0.90 o
  -4  -3   9        7.96        9.91      1.19 o
  -3  -3   9       21.49       29.21      1.64 o
  -2  -3   9        0.82        0.21      0.75 o
  -1  -3   9      130.89      118.69      3.27 o
   0  -3   9       36.83       32.59      2.15 o
   1  -3   9        0.48        0.06      0.74 o
   2  -3   9       87.87       82.13      3.77 o
   3  -3   9       48.58       51.38      4.13 o
   4  -3   9       64.25       57.55      3.43 o
   5  -3   9        1.82       -0.64      1.03 o
   6  -3   9        0.90       -1.05      1.05 o
   7  -3   9       35.68       39.42      5.06 o
   8  -3   9        1.62       -0.94      1.45 o
   9  -3   9        6.35        7.67      2.28 o
  10  -3   9       37.40       30.98      3.69 o
 -12  -2   9        0.50        2.35      1.92 o
 -11  -2   9        0.46        2.19      1.94 o
 -10  -2   9       45.82       45.65      3.78 o
  -9  -2   9        2.87        3.15      1.26 o
  -8  -2   9       79.83       88.06      3.57 o
  -7  -2   9       14.77       14.31      1.62 o
  -6  -2   9        3.63        5.45      1.05 o
  -5  -2   9      138.39      146.41      3.57 o
  -4  -2   9      198.71      195.06      3.61 o
  -3  -2   9       36.46       43.96      1.68 o
  -2  -2   9      166.03      169.11      3.85 o
  -1  -2   9      197.18      203.79      4.35 o
   0  -2   9      702.68      759.85     13.28 o
   1  -2   9      469.47      488.17      8.56 o
   2  -2   9      109.10      108.40      4.70 o
   3  -2   9       98.17       89.99      3.64 o
   4  -2   9        5.80        7.46      1.42 o
   5  -2   9       23.89       18.99      2.17 o
   6  -2   9        9.05        6.12      1.64 o
   7  -2   9       18.16       18.40      2.77 o
   8  -2   9        0.39        1.62      1.84 o
   9  -2   9        0.85        1.60      3.98 o
  10  -2   9       11.18       12.68      5.47 o
 -12  -1   9        2.92        2.29      1.91 o
 -11  -1   9       46.13       51.52      3.83 o
 -10  -1   9        2.34        6.05      2.42 o
  -9  -1   9      121.77      111.60      5.39 o
  -8  -1   9      242.95      250.57      5.83 o
  -7  -1   9       32.22       27.32      1.88 o
  -6  -1   9      259.02      280.00      5.13 o
  -5  -1   9      130.83      140.59      3.40 o
  -4  -1   9      772.33      853.02      9.60 o
  -3  -1   9      400.80      403.00      5.94 o
  -2  -1   9       31.93       41.94      2.01 o
  -1  -1   9      895.87      912.67     12.41 o
   0  -1   9       15.70       20.01      2.24 o
   1  -1   9     1230.79     1275.69     16.59 o
   2  -1   9      123.01      132.58      4.49 o
   3  -1   9      245.26      269.14      7.41 o
   4  -1   9       17.58       11.70      1.89 o
   5  -1   9        7.13        6.40      1.76 o
   6  -1   9        3.54        2.34      1.77 o
   7  -1   9        6.64        1.92      1.90 o
   8  -1   9        1.02        0.06      2.11 o
   9  -1   9        5.38       10.88      3.42 o
  10  -1   9        0.54       -2.24      4.23 o
 -13   0   9      109.38      119.79      5.30 o
 -12   0   9       31.07       33.46      3.28 o
 -11   0   9       89.60       94.98      4.62 o
 -10   0   9       44.99       54.32      3.69 o
  -9   0   9      248.22      245.77      7.08 o
  -8   0   9      241.24      228.62      4.64 o
  -7   0   9        4.30        3.41      1.14 o
  -6   0   9       36.66       39.66      1.85 o
  -5   0   9       76.32       82.33      2.15 o
  -4   0   9      100.23      105.65      2.41 o
  -3   0   9      184.56      187.48      3.93 o
  -2   0   9       31.06       29.04      2.12 o
  -1   0   9      210.71      219.01      4.21 o
   0   0   9      118.16      131.24      3.53 o
   1   0   9      646.24      671.33     11.87 o
   2   0   9        0.38       -0.16      1.06 o
   3   0   9      207.10      243.29     10.80 o
   4   0   9      464.49      499.49     10.56 o
   5   0   9       66.81       75.28      4.24 o
   6   0   9        9.46        4.01      2.69 o
   7   0   9       21.07       29.01      6.09 o
   8   0   9        1.80       -0.78      2.29 o
   9   0   9        9.71       10.64      3.76 o
 -13   1   9       41.84       44.75      6.21 o
 -12   1   9       45.29       48.07      6.23 o
 -11   1   9       36.03       28.88      2.77 o
 -10   1   9      152.57      156.94      5.46 o
  -9   1   9      337.28      342.42      6.11 o
  -8   1   9       90.86       83.88      2.26 o
  -7   1   9       23.10       27.22      1.58 o
  -6   1   9      138.23      140.31      2.74 o
  -5   1   9      112.89      170.18      5.10 o
  -4   1   9     1412.04     1429.75     17.80 o
  -3   1   9       13.34       29.72      3.59 o
  -2   1   9      176.84      188.43      4.48 o
  -1   1   9      112.57      126.94      6.10 o
   0   1   9       93.08       89.40      3.34 o
   1   1   9       49.85       55.72      2.93 o
   2   1   9       15.96       17.44      2.07 o
   3   1   9       55.57       51.69      3.44 o
   4   1   9       33.80       29.70      2.90 o
   5   1   9        5.43        1.19      1.58 o
   6   1   9        9.88       12.67      3.22 o
   7   1   9        2.78       -0.73      4.60 o
   8   1   9       19.97       23.53      4.53 o
   9   1   9        0.53       -1.74      3.73 o
 -13   2   9       31.83       34.46      3.20 o
 -12   2   9       11.72       11.93      2.17 o
 -11   2   9      254.80      254.40      7.37 o
 -10   2   9       21.48       22.93      2.61 o
  -9   2   9      105.12      126.33      3.31 o
  -8   2   9       27.40       24.80      1.47 o
  -7   2   9       23.99       20.70      1.38 o
  -6   2   9       17.96       15.51      1.27 o
  -5   2   9       17.91       14.09      1.05 o
  -4   2   9        0.12       -0.76      0.76 o
  -3   2   9      177.13      175.58      5.00 o
  -2   2   9        1.26        0.86      0.91 o
  -1   2   9       24.50       26.93      2.37 o
   0   2   9       74.98       85.94      3.75 o
   1   2   9      252.67      236.67      6.52 o
   2   2   9        8.74        6.21      2.55 o
   3   2   9       25.61       20.37      2.69 o
   4   2   9       12.51       41.70     13.87 o
   5   2   9        1.25        6.42      2.69 o
   6   2   9       55.91       50.54      7.21 o
   7   2   9       27.03       35.23      5.47 o
   8   2   9        7.52       10.94      4.97 o
 -14   3   9        1.67        5.01      2.15 o
 -13   3   9       41.17       50.10      6.71 o
 -12   3   9       17.96       16.49      2.49 o
 -11   3   9        4.16        1.54      1.70 o
 -10   3   9        1.71        1.00      1.32 o
  -9   3   9      242.51      251.44      5.23 o
  -8   3   9      359.36      352.04      6.04 o
  -7   3   9      515.23      490.53      6.99 o
  -6   3   9       20.59       19.03      1.39 o
  -5   3   9       27.42       32.56      1.71 o
  -4   3   9        7.21       19.98      2.00 o
  -3   3   9      130.98      128.77      4.18 o
  -2   3   9      189.51      217.55      6.34 o
  -1   3   9        2.32        3.25      1.13 o
   0   3   9       18.48       19.31      1.97 o
   1   3   9      142.00      145.96      5.60 o
   2   3   9       57.86       58.33      6.95 o
   3   3   9       21.08       14.42      3.87 o
   4   3   9        0.19        1.58      2.13 o
   5   3   9       34.33       28.84      6.21 o
   6   3   9       47.16       45.49      7.71 o
   7   3   9       15.55       12.43      5.22 o
 -14   4   9       28.66       27.28      4.97 o
 -13   4   9        1.58        1.44      2.11 o
 -12   4   9        0.48        1.86      1.93 o
 -11   4   9        0.00        2.12      2.02 o
 -10   4   9       70.52       74.35      2.87 o
  -9   4   9       38.16       36.98      2.84 o
  -8   4   9      477.90      478.92      7.63 o
  -7   4   9      952.84      934.80     12.72 o
  -6   4   9        4.72        5.55      0.84 o
  -5   4   9       96.18      125.68      4.01 o
  -4   4   9      289.04      312.89      6.71 o
  -3   4   9       50.94       52.95      2.80 o
  -2   4   9       50.21       55.27      3.16 o
  -1   4   9       39.19       40.00      3.58 o
   0   4   9        6.67        6.71      2.15 o
   1   4   9       49.55       46.52      4.20 o
   2   4   9        9.64        3.23      5.59 o
   3   4   9        0.08       -1.23      2.19 o
   4   4   9       19.03       18.64      5.22 o
   5   4   9        0.12       -2.98      3.48 o
   6   4   9       40.32       35.80      7.21 o
   7   4   9        8.81       10.94      5.47 o
 -14   5   9        0.08       -2.11      2.11 o
 -13   5   9       44.94       58.29      4.92 o
 -12   5   9        0.06        0.70      2.49 o
 -11   5   9        7.49        5.41      3.53 o
 -10   5   9        4.81        4.12      1.45 o
  -9   5   9        4.50       -0.03      1.31 o
  -8   5   9        0.70        0.28      1.29 o
  -7   5   9        3.09        2.91      1.09 o
  -6   5   9      163.71      164.14      3.43 o
  -5   5   9      294.13      265.70      6.34 o
  -4   5   9       82.71       89.71      4.53 o
  -3   5   9      663.82      691.82     15.46 o
  -2   5   9        9.27       11.40      2.90 o
  -1   5   9       29.06       46.47      9.20 o
   0   5   9        9.88       14.17      3.34 o
   1   5   9        1.70        2.56      2.37 o
   2   5   9        5.53        4.10      2.64 o
   3   5   9        6.25        3.67      2.62 o
   4   5   9        7.94       14.17      5.22 o
   5   5   9       31.29       46.98      8.45 o
   6   5   9        4.78        8.70      5.22 o
 -13   6   9       12.53       13.69      3.22 o
 -12   6   9       18.88       23.59      7.08 o
 -11   6   9       14.54       14.59      1.96 o
 -10   6   9       16.41       18.73      2.27 o
  -9   6   9       67.39       63.70      3.76 o
  -8   6   9      182.54      175.37      5.62 o
  -7   6   9      142.48      141.03      4.78 o
  -6   6   9       76.76       72.09      3.73 o
  -5   6   9      287.65      286.84      7.73 o
  -4   6   9      232.68      239.74      7.08 o
  -3   6   9      155.40      167.39      6.79 o
  -2   6   9       51.87       53.43      5.71 o
  -1   6   9       63.90       72.29      6.67 o
   0   6   9       12.98       13.13      3.40 o
   1   6   9        3.56       -0.99      2.86 o
   2   6   9        4.44        4.39      2.80 o
   3   6   9       48.99       58.62      6.50 o
   4   6   9       17.97       15.66      5.72 o
   5   6   9        0.05       -3.48      4.23 o
 -13   7   9      100.50      129.69     14.67 o
 -12   7   9       70.94       68.19      5.12 o
 -11   7   9       33.82       30.94      2.81 o
 -10   7   9        0.13        0.71      1.57 o
  -9   7   9        0.14       -0.66      1.69 o
  -8   7   9       21.42       22.18      3.13 o
  -7   7   9        8.61        8.22      2.01 o
  -6   7   9        2.53        2.02      1.66 o
  -5   7   9       94.92      103.58      6.12 o
  -4   7   9      399.27      401.07     11.48 o
  -3   7   9      222.13      223.13      8.37 o
  -2   7   9       38.81       41.02      5.18 o
  -1   7   9      129.90      120.48     10.07 o
   0   7   9      109.39      119.86      8.96 o
   1   7   9       76.39       86.86     17.28 o
   2   7   9        2.81        4.08      3.33 o
   3   7   9        7.75        7.95      5.22 o
   4   7   9        0.04       -2.98      4.72 o
 -13   8   9       24.15       24.36      6.46 o
 -12   8   9       25.60       24.04      3.13 o
 -11   8   9        8.98        9.48      2.55 o
 -10   8   9        9.66       13.80      2.84 o
  -9   8   9       33.90       41.65      4.16 o
  -8   8   9       37.27       34.20      3.80 o
  -7   8   9      114.39      121.54      6.87 o
  -6   8   9        5.85        4.62      2.19 o
  -5   8   9        7.60        4.52      2.29 o
  -4   8   9       22.82       22.11      3.41 o
  -3   8   9       77.30       88.95      6.28 o
  -2   8   9      162.48      154.11     10.11 o
  -1   8   9      123.55      123.58     14.79 o
   0   8   9      107.94      112.15     11.19 o
   1   8   9       53.46       64.64      7.29 o
   2   8   9        0.00        0.50      3.73 o
   3   8   9        7.02        0.00      4.72 o
 -12   9   9        0.13       -0.57      2.34 o
 -11   9   9       45.69       52.97      7.56 o
 -10   9   9        2.87       -0.62      2.62 o
  -9   9   9        0.10       -2.44      2.44 o
  -8   9   9        1.83        6.96      3.11 o
  -7   9   9        1.40        0.22      2.05 o
  -6   9   9       41.14       39.26      5.98 o
  -5   9   9        4.49       13.09      5.35 o
  -4   9   9       41.30       37.60      5.96 o
  -3   9   9       38.91       39.38      8.11 o
  -2   9   9        5.26        3.20      3.15 o
  -1   9   9        0.03       -0.40      3.07 o
   0   9   9        3.19        1.77      3.64 o
   1   9   9        1.21        1.24      3.69 o
 -11  10   9       16.84       16.65      7.08 o
 -10  10   9       24.67       29.45      4.75 o
  -9  10   9        0.12        0.25      2.85 o
  -8  10   9        0.72       -2.21      2.21 o
  -7  10   9        0.47        0.63      4.85 o
  -6  10   9       10.30        5.29      2.79 o
  -5  10   9       11.50        6.45      3.09 o
  -4  10   9        0.60       -1.18      2.14 o
  -3  10   9        1.11        2.13      2.58 o
  -2  10   9        5.78        8.41      4.30 o
  -1  10   9       20.36       30.78      6.34 o
 -10  11   9        1.92        6.98      3.78 o
  -9  11   9      142.11      147.56     10.71 o
  -8  11   9        7.21        5.91      3.78 o
  -7  11   9        1.84        0.90      3.15 o
  -6  11   9       31.82       41.62      5.01 o
  -5  11   9        7.32        4.07      3.09 o
  -4  11   9        5.55        3.87      2.92 o
  -3  11   9        0.55        1.52      2.77 o
   0 -13  10        0.52        0.76      2.90 o
   1 -13  10        0.19        1.84      2.31 o
   2 -13  10        2.90       -0.39      1.99 o
   3 -13  10        0.30       -1.31      2.00 o
   4 -13  10       13.22       15.83      2.80 o
   5 -13  10       52.40       65.72      4.53 o
   6 -13  10        0.01        0.50      3.52 o
  -2 -12  10       15.21       19.22      3.87 o
  -1 -12  10       32.37       39.65      4.85 o
   0 -12  10        5.52        4.70      3.37 o
   1 -12  10        9.17       11.18      2.38 o
   2 -12  10        0.93        1.04      1.84 o
   3 -12  10       21.31       25.50      2.94 o
   4 -12  10       28.18       22.30      2.85 o
   5 -12  10       59.11       58.88      4.13 o
   6 -12  10       10.84       14.34      3.34 o
   7 -12  10        3.31        3.00      2.70 o
   8 -12  10        0.44       -1.91      2.70 o
  -4 -11  10       11.63        6.06      6.71 o
  -3 -11  10       19.87       19.76      4.97 o
  -2 -11  10        5.66        6.23      3.34 o
  -1 -11  10       86.90       82.79      5.99 o
   0 -11  10        7.73       10.30      2.75 o
   1 -11  10        1.21        0.18      1.57 o
   2 -11  10        0.16       -0.61      1.58 o
   3 -11  10        2.32        1.84      1.71 o
   4 -11  10       11.52        6.14      1.95 o
   5 -11  10       34.28       29.34      3.70 o
   6 -11  10       11.01       11.07      2.98 o
   7 -11  10       62.15       66.50      5.57 o
   8 -11  10        0.09        1.62      2.37 o
   9 -11  10       75.10       81.08      6.34 o
  -6 -10  10       31.77       33.99      5.73 o
  -5 -10  10       18.96       29.80      5.31 o
  -4 -10  10        3.05        8.60      5.34 o
  -3 -10  10       27.01       28.64      4.06 o
  -2 -10  10        0.55       -0.19      2.06 o
  -1 -10  10       24.95       31.03      2.84 o
   0 -10  10      107.85      104.93      4.82 o
   1 -10  10      180.43      179.57      5.60 o
   2 -10  10        2.96        3.28      1.57 o
   3 -10  10       16.09       14.75      2.52 o
   4 -10  10      154.00      165.15      6.34 o
   5 -10  10       48.00       53.57      4.10 o
   6 -10  10        4.41        7.02      2.16 o
   7 -10  10        1.62       -1.45      2.04 o
   8 -10  10       35.53       38.15      5.79 o
   9 -10  10       60.96       52.70      6.63 o
  -7  -9  10        0.66        3.00      3.28 o
  -6  -9  10       29.60       31.09      5.22 o
  -5  -9  10        2.96       -0.90      3.11 o
  -4  -9  10        0.10        3.60      2.69 o
  -3  -9  10        7.83        8.92      2.61 o
  -2  -9  10        2.50        3.77      1.83 o
  -1  -9  10       15.47       28.62      2.52 o
   0  -9  10        4.54        4.76      1.57 o
   1  -9  10        0.04       -0.04      1.27 o
   2  -9  10       57.27       51.49      3.68 o
   3  -9  10       21.36       17.32      2.46 o
   4  -9  10       92.98       88.80      4.93 o
   5  -9  10      225.09      209.34      7.19 o
   6  -9  10       53.95       57.69      4.22 o
   7  -9  10       11.40        9.64      2.97 o
   8  -9  10        6.03        4.95      2.56 o
   9  -9  10        0.14        0.35      2.56 o
  10  -9  10       25.21       35.51      4.72 o
  -8  -8  10       12.81       12.70      4.00 o
  -7  -8  10        3.36       -2.62      2.62 o
  -6  -8  10       28.02       23.41      5.72 o
  -5  -8  10        0.09       -2.22      6.71 o
  -4  -8  10        8.15        1.48      1.89 o
  -3  -8  10        4.72        1.52      2.04 o
  -2  -8  10       29.35       26.93      2.26 o
  -1  -8  10       55.23       60.77      3.32 o
   0  -8  10      161.43      177.83      5.13 o
   1  -8  10        6.00        5.53      1.32 o
   2  -8  10      158.51      147.89      6.17 o
   3  -8  10       57.05       46.22      2.93 o
   4  -8  10       10.33       10.54      1.76 o
   5  -8  10        6.41       10.03      2.15 o
   6  -8  10        2.52        3.69      1.79 o
   7  -8  10        0.12        0.02      2.04 o
   8  -8  10        0.60       -1.24      2.05 o
   9  -8  10        4.12        0.92      3.32 o
  10  -8  10        4.56        4.22      3.52 o
  -9  -7  10        3.08        2.54      2.47 o
  -8  -7  10        6.29        4.45      2.55 o
  -7  -7  10        2.91        5.35      2.44 o
  -6  -7  10        4.06        1.08      2.07 o
  -5  -7  10      190.80      171.38      6.87 o
  -4  -7  10       59.58       67.37      4.24 o
  -3  -7  10       15.60       11.60      1.43 o
  -2  -7  10      290.28      296.72      5.90 o
  -1  -7  10        1.20        2.48      1.41 o
   0  -7  10      486.32      486.46     11.38 o
   1  -7  10       25.54       29.62      2.57 o
   2  -7  10        9.86        9.52      1.96 o
   3  -7  10       24.28       19.76      2.41 o
   4  -7  10      291.13      286.23      7.91 o
   5  -7  10        8.64        7.35      1.83 o
   6  -7  10       67.90       71.70      4.41 o
   7  -7  10       65.10       65.71      4.60 o
   8  -7  10        0.15       -0.22      1.82 o
   9  -7  10        1.56       -1.90      1.90 o
  10  -7  10       17.76       11.38      3.17 o
  -9  -6  10        0.11       -0.77      2.09 o
  -8  -6  10        1.02        4.83      2.11 o
  -7  -6  10        4.72        1.96      2.23 o
  -6  -6  10        0.00       -0.24      1.50 o
  -5  -6  10        3.20        1.57      1.91 o
  -4  -6  10        4.07        1.44      1.38 o
  -3  -6  10       70.55       68.68      2.56 o
  -2  -6  10       11.09       11.03      1.30 o
  -1  -6  10      461.20      462.29      7.24 o
   0  -6  10       15.56        8.46      1.52 o
   1  -6  10       47.79       50.44      4.90 o
   2  -6  10      111.41       98.60      4.80 o
   3  -6  10       11.51       15.67      2.17 o
   4  -6  10       95.62       82.83      5.20 o
   5  -6  10       20.70       18.18      2.82 o
   6  -6  10      192.63      190.48      6.67 o
   7  -6  10        4.68        1.91      2.19 o
   8  -6  10       15.65       11.84      3.06 o
   9  -6  10       24.67       21.88      5.22 o
  10  -6  10        3.92        2.96      3.03 o
 -10  -5  10       19.23       20.12      3.39 o
  -9  -5  10        5.36        7.71      2.09 o
  -8  -5  10        0.00        1.44      1.58 o
  -7  -5  10       36.99       42.47      3.52 o
  -6  -5  10       33.04       30.84      2.75 o
  -5  -5  10        0.26       -1.12      1.12 o
  -4  -5  10        8.14        4.54      1.13 o
  -3  -5  10       20.26       25.12      1.75 o
  -2  -5  10        2.49        1.88      0.86 o
  -1  -5  10      263.56      270.76      4.98 o
   0  -5  10       47.35       44.56      2.24 o
   1  -5  10       42.09       46.00      2.37 o
   2  -5  10       39.38       44.66      2.95 o
   3  -5  10       82.90       66.39      3.87 o
   4  -5  10      337.25      335.40      8.33 o
   5  -5  10       19.70       18.69      2.43 o
   6  -5  10       12.84        7.42      1.90 o
   7  -5  10        4.12        2.50      2.24 o
   8  -5  10       17.07       15.69      3.03 o
   9  -5  10        1.29        3.02      2.43 o
  10  -5  10      146.20      163.55      9.13 o
 -11  -4  10        0.42        0.03      2.49 o
 -10  -4  10        2.08        2.52      4.05 o
  -9  -4  10       48.84       48.14      3.30 o
  -8  -4  10       65.80       66.41      3.81 o
  -7  -4  10        5.80        8.69      1.76 o
  -6  -4  10        2.86        1.99      1.24 o
  -5  -4  10        4.17        4.14      1.31 o
  -4  -4  10       13.50        8.87      1.11 o
  -3  -4  10        5.93        5.83      0.89 o
  -2  -4  10        0.03        0.21      0.74 o
  -1  -4  10       15.49       12.25      1.38 o
   0  -4  10        1.07        0.93      0.83 o
   1  -4  10       85.36       90.35      3.67 o
   2  -4  10       99.90       95.90      4.31 o
   3  -4  10       66.43       67.74      3.87 o
   4  -4  10       86.03       73.78      4.13 o
   5  -4  10        1.91        3.35      1.61 o
   6  -4  10        1.50        2.04      2.01 o
   7  -4  10        1.36        1.06      2.83 o
   8  -4  10        1.40        1.58      2.32 o
   9  -4  10        3.50        1.22      2.80 o
  10  -4  10        5.61        0.94      3.48 o
 -11  -3  10       12.08       15.04      3.03 o
 -10  -3  10       50.06       59.29      4.68 o
  -9  -3  10      249.85      260.23      6.67 o
  -8  -3  10        3.09        1.68      1.33 o
  -7  -3  10        1.56        1.22      1.22 o
  -6  -3  10        3.47        2.59      1.24 o
  -5  -3  10       13.79       11.12      1.40 o
  -4  -3  10      290.45      293.28      5.05 o
  -3  -3  10       34.20       33.27      1.36 o
  -2  -3  10        3.47        1.96      0.99 o
  -1  -3  10        2.87        2.54      0.89 o
   0  -3  10       83.32       88.23      3.95 o
   1  -3  10       52.33       50.29      2.78 o
   2  -3  10        1.31        1.54      1.26 o
   3  -3  10       41.42       40.27      3.01 o
   4  -3  10       37.85       42.33      3.16 o
   5  -3  10       78.17       75.87      4.19 o
   6  -3  10       13.59       14.97      2.09 o
   7  -3  10        0.62        1.30      2.09 o
   8  -3  10        6.96        8.33      4.13 o
   9  -3  10        1.40        1.97      2.42 o
  10  -3  10       30.91       28.90      3.84 o
 -12  -2  10       11.15       15.50      2.89 o
 -11  -2  10        1.97       -1.00      1.80 o
 -10  -2  10       66.03       64.38      4.69 o
  -9  -2  10        4.33        4.20      1.36 o
  -8  -2  10       69.47       70.42      3.36 o
  -7  -2  10       12.26       12.68      1.59 o
  -6  -2  10       57.29       51.21      2.49 o
  -5  -2  10       84.14       84.34      3.08 o
  -4  -2  10      125.80      113.87      3.04 o
  -3  -2  10        7.61       10.38      1.01 o
  -2  -2  10       40.40       29.56      1.90 o
  -1  -2  10      245.36      248.48      5.09 o
   0  -2  10       44.11       50.65      2.76 o
   1  -2  10      443.46      429.07      8.12 o
   2  -2  10      255.49      257.02      6.73 o
   3  -2  10       13.04       13.32      1.74 o
   4  -2  10      106.36      103.21      4.65 o
   5  -2  10       32.74       39.13      2.83 o
   6  -2  10      102.40      113.26      6.31 o
   7  -2  10        0.20        2.38      2.44 o
   8  -2  10        3.13        2.55      2.53 o
   9  -2  10       28.46       23.15      3.58 o
 -12  -1  10       14.59       10.16      2.53 o
 -11  -1  10       11.02       12.83      2.45 o
 -10  -1  10       35.15       41.14      3.54 o
  -9  -1  10       40.14       38.21      2.46 o
  -8  -1  10      282.30      277.94      6.44 o
  -7  -1  10       70.56       61.76      2.93 o
  -6  -1  10       90.11       99.92      3.76 o
  -5  -1  10      290.21      331.18      5.99 o
  -4  -1  10        5.25        4.16      0.76 o
  -3  -1  10        8.78        6.82      1.12 o
  -2  -1  10       96.46       98.68      3.37 o
  -1  -1  10        5.91        4.66      1.07 o
   0  -1  10        8.66       13.77      2.16 o
   1  -1  10       48.01       66.37      4.59 o
   2  -1  10       43.16       40.69      2.71 o
   3  -1  10      110.08      109.20      4.66 o
   4  -1  10      177.60      187.41      5.93 o
   5  -1  10       30.66       21.44      2.54 o
   6  -1  10       68.67       69.80      6.59 o
   7  -1  10       80.26       76.00      6.67 o
   8  -1  10       20.39       18.51      4.03 o
   9  -1  10        6.10        6.90      3.40 o
 -13   0  10        0.70        3.61      2.20 o
 -12   0  10      136.89      138.25      5.89 o
 -11   0  10        0.93       -0.49      1.61 o
 -10   0  10       79.88       80.71      4.77 o
  -9   0  10        0.74       -0.10      1.06 o
  -8   0  10        0.30       -0.74      1.02 o
  -7   0  10       22.40       21.27      1.66 o
  -6   0  10        0.08        0.10      0.62 o
  -5   0  10       25.08       28.40      1.31 o
  -4   0  10       12.96        8.79      1.09 o
  -3   0  10      171.91      157.23      4.75 o
  -2   0  10       18.35       23.44      1.92 o
  -1   0  10       81.26       82.82      3.15 o
   0   0  10      247.16      266.69      5.09 o
   1   0  10       72.72       68.30      3.34 o
   2   0  10       29.04       31.80      2.82 o
   3   0  10        2.02        2.50      1.43 o
   4   0  10      151.25      164.09      5.74 o
   5   0  10       68.39       68.78      6.54 o
   6   0  10       14.94       18.50      3.78 o
   7   0  10       22.85       28.83      4.74 o
   8   0  10        4.01        9.45      3.52 o
   9   0  10        0.82       -0.75      4.23 o
 -13   1  10        0.01       -1.85      1.85 o
 -12   1  10       20.02       18.27      2.28 o
 -11   1  10       12.33       13.34      1.97 o
 -10   1  10      403.12      431.86      9.04 o
  -9   1  10       67.32       71.83      3.34 o
  -8   1  10      409.03      412.88      7.11 o
  -7   1  10       13.18       10.81      1.95 o
  -6   1  10      280.87      269.38      5.17 o
  -5   1  10       15.21       15.39      0.96 o
  -4   1  10      164.25      159.41      4.80 o
  -3   1  10       20.65       14.92      1.82 o
  -2   1  10       23.10       27.59      2.06 o
  -1   1  10       82.82       78.88      3.53 o
   0   1  10       38.95       38.96      2.61 o
   1   1  10        5.18        3.00      1.48 o
   2   1  10        0.64        2.48      1.39 o
   3   1  10      200.03      212.31      7.50 o
   4   1  10      204.77      237.57      8.81 o
   5   1  10        0.11        0.52      2.33 o
   6   1  10        0.17       -0.90      2.44 o
   7   1  10        3.02        7.95      4.72 o
   8   1  10       23.54       39.28      7.71 o
 -13   2  10       18.62       17.70      2.77 o
 -12   2  10      188.10      190.73      6.69 o
 -11   2  10       28.20       28.49      3.07 o
 -10   2  10      542.66      542.07     12.31 o
  -9   2  10      220.59      211.20      5.36 o
  -8   2  10       63.12       70.36      2.88 o
  -7   2  10      476.31      470.38      7.43 o
  -6   2  10      198.34      191.45      3.84 o
  -5   2  10      163.15      151.27      3.29 o
  -4   2  10       22.51       21.79      2.14 o
  -3   2  10        1.28       -0.24      1.05 o
  -2   2  10        0.47        0.27      0.97 o
  -1   2  10       48.02       43.09      4.09 o
   0   2  10       62.93       62.03      3.32 o
   1   2  10       34.12       31.48      3.37 o
   2   2  10        0.01       -1.41      2.54 o
   3   2  10       17.25       10.22      2.48 o
   4   2  10        3.01       -0.40      1.95 o
   5   2  10        3.61        9.45      4.23 o
   6   2  10        5.53       -0.75      3.48 o
   7   2  10        0.67        9.45      4.97 o
 -13   3  10        1.89        2.01      2.26 o
 -12   3  10        0.01       -2.86      2.86 o
 -11   3  10       21.85       24.07      3.27 o
 -10   3  10       98.80       95.51      6.80 o
  -9   3  10     1346.15     1290.09     18.08 o
  -8   3  10     1796.42     1850.42     24.74 o
  -7   3  10       70.70       69.17      2.87 o
  -6   3  10      657.82      647.98      8.93 o
  -5   3  10      390.17      361.77      7.22 o
  -4   3  10      169.99      171.72      6.61 o
  -3   3  10      205.93      206.63      8.75 o
  -2   3  10      139.20      132.04      4.24 o
  -1   3  10       20.69        9.44      3.16 o
   0   3  10        8.61        8.31      2.85 o
   1   3  10       94.93      117.88      8.21 o
   2   3  10        3.86        3.36      2.64 o
   3   3  10        1.54        4.57      2.62 o
   4   3  10        0.72        1.93      2.44 o
   5   3  10        1.95        2.98      3.98 o
   6   3  10        2.50        2.49      4.23 o
   7   3  10       21.79       11.93      5.72 o
 -13   4  10        1.68        0.90      2.19 o
 -12   4  10        8.75       12.69      2.90 o
 -11   4  10       45.42       38.17      4.13 o
 -10   4  10       23.30       22.90      3.81 o
  -9   4  10      242.52      230.38      5.30 o
  -8   4  10        0.02        0.09      1.08 o
  -7   4  10      947.04      922.12     12.81 o
  -6   4  10     1031.55     1032.15     12.66 o
  -5   4  10     2502.29     2440.20     32.66 o
  -4   4  10      162.45      179.23      5.06 o
  -3   4  10       35.22       33.13      3.39 o
  -2   4  10        0.48        0.49      1.46 o
  -1   4  10        0.00        1.37      1.93 o
   0   4  10        0.04        0.76      1.97 o
   1   4  10       32.57       30.37      6.96 o
   2   4  10        4.01        3.02      2.54 o
   3   4  10       19.75       14.58      3.68 o
   4   4  10        5.44       -0.25      3.73 o
   5   4  10       28.66       28.09      6.71 o
   6   4  10        0.76        2.73      4.72 o
 -13   5  10       34.14       38.40      4.48 o
 -12   5  10        0.64       -2.11      2.19 o
 -11   5  10        5.24        7.42      1.73 o
 -10   5  10        3.86        1.21      1.41 o
  -9   5  10        0.86        0.91      1.35 o
  -8   5  10        0.41       -1.12      2.05 o
  -7   5  10      343.09      346.37      7.45 o
  -6   5  10      589.42      596.47      9.41 o
  -5   5  10     1288.18     1325.95     22.12 o
  -4   5  10       17.14       14.79      2.27 o
  -3   5  10      293.99      337.84     12.30 o
  -2   5  10      272.00      262.75     10.81 o
  -1   5  10      268.23      252.45     10.72 o
   0   5  10        0.83        1.35      2.61 o
   1   5  10       41.36       40.91      5.36 o
   2   5  10        1.50        2.35      2.86 o
   3   5  10        3.36        2.28      3.04 o
   4   5  10       15.87       11.19      5.22 o
   5   5  10        1.61        4.23      4.97 o
 -13   6  10       11.63        8.15      3.15 o
 -12   6  10        4.70        4.38      2.69 o
 -11   6  10       73.89       88.85      4.22 o
 -10   6  10       93.26       99.17      4.57 o
  -9   6  10       26.49       26.75      2.74 o
  -8   6  10       15.53       20.11      2.91 o
  -7   6  10      150.29      145.11      5.55 o
  -6   6  10       52.63       49.52      3.66 o
  -5   6  10      612.72      607.11     14.73 o
  -4   6  10       70.40       75.19      5.20 o
  -3   6  10      347.67      331.19     11.68 o
  -2   6  10       69.68       59.59      6.71 o
  -1   6  10      240.49      213.32     10.28 o
   0   6  10       29.78       25.87      5.97 o
   1   6  10        0.54       -0.52      2.69 o
   2   6  10       15.60        6.79      3.33 o
   3   6  10        5.55        5.97      4.47 o
   4   6  10       13.88       14.67      6.21 o
 -13   7  10        2.05        2.93      3.07 o
 -12   7  10        4.61        9.94      3.42 o
 -11   7  10        0.16        1.09      1.93 o
 -10   7  10        3.48        1.75      1.96 o
  -9   7  10        1.48        1.75      2.05 o
  -8   7  10        4.20        3.56      2.04 o
  -7   7  10      221.73      236.50      7.33 o
  -6   7  10       59.35       51.30      5.37 o
  -5   7  10       40.62       34.98      3.94 o
  -4   7  10       13.32       14.58      2.88 o
  -3   7  10      639.55      603.13     15.50 o
  -2   7  10      161.06      153.96     26.47 o
  -1   7  10      273.93      284.25     13.05 o
   0   7  10        1.99        4.92      5.22 o
   1   7  10       30.96       22.49      4.83 o
   2   7  10        0.08        2.86      3.69 o
   3   7  10        0.37       -2.98      4.23 o
 -12   8  10        3.26        1.75      2.22 o
 -11   8  10        0.53       -1.86      1.86 o
 -10   8  10        1.44       -1.28      1.88 o
  -9   8  10        5.99        7.93      3.15 o
  -8   8  10       36.25       35.63      4.91 o
  -7   8  10        0.19        0.39      1.99 o
  -6   8  10        3.21        0.96      2.18 o
  -5   8  10        0.10       -1.32      2.00 o
  -4   8  10        2.62        1.57      2.21 o
  -3   8  10       22.99       20.94      5.49 o
  -2   8  10       68.89       64.14      6.94 o
  -1   8  10      210.62      197.42     11.57 o
   0   8  10        3.64        3.60      6.34 o
   1   8  10       79.27       65.94     13.80 o
   2   8  10        0.06       -3.48      4.47 o
 -12   9  10        3.92        9.99      3.35 o
 -11   9  10       16.46       18.67      4.06 o
 -10   9  10        0.38       -2.86      2.86 o
  -9   9  10       61.02       72.89      6.86 o
  -8   9  10        5.20       14.64      3.82 o
  -7   9  10        5.14        5.11      2.68 o
  -6   9  10        9.03        8.16      2.86 o
  -5   9  10       46.90       50.75      5.99 o
  -4   9  10       20.49       28.58      4.16 o
  -3   9  10        0.00       -0.90      2.90 o
  -2   9  10        0.08        4.00      3.60 o
  -1   9  10        4.14        6.24      4.35 o
   0   9  10        8.10        9.97      5.84 o
 -11  10  10        3.59        6.89      3.58 o
 -10  10  10       75.96       82.90      7.75 o
  -9  10  10        0.15        1.28      3.40 o
  -8  10  10        0.08        0.62      2.99 o
  -7  10  10        1.46        1.77      3.25 o
  -6  10  10       32.72       40.36      4.92 o
  -5  10  10        2.08       -1.24      2.58 o
  -4  10  10        7.12        6.23      3.09 o
  -3  10  10        4.25        3.22      4.03 o
  -2  10  10        0.91        1.31      3.95 o
  -8  11  10        3.06        2.95      3.68 o
  -7  11  10        2.65        1.75      4.85 o
  -6  11  10       39.61       42.72      5.73 o
  -5  11  10        9.67        5.98      4.16 o
   1 -13  11        3.20        0.10      2.26 o
   2 -13  11        2.63        1.06      2.42 o
   3 -13  11        0.06       -1.15      2.12 o
   4 -13  11        3.60        6.02      2.39 o
   5 -13  11        5.82        4.04      2.62 o
  -2 -12  11        5.13        4.79      3.50 o
  -1 -12  11        6.63        3.87      2.94 o
   0 -12  11        0.37        1.86      2.26 o
   1 -12  11       23.48       27.37      3.80 o
   2 -12  11        5.40        5.66      2.10 o
   3 -12  11        3.03        2.30      1.91 o
   4 -12  11       22.44       20.71      2.94 o
   5 -12  11       13.42        7.35      2.57 o
   6 -12  11        0.00        1.78      2.52 o
   7 -12  11        8.92       11.51      4.46 o
  -4 -11  11        0.85        0.50      3.52 o
  -3 -11  11        1.15        5.55      3.40 o
  -2 -11  11        0.16       -0.61      2.48 o
  -1 -11  11        5.36        3.58      2.23 o
   0 -11  11       36.60       35.51      3.62 o
   1 -11  11        8.75       11.26      2.37 o
   2 -11  11       15.11       19.37      2.54 o
   3 -11  11       52.83       62.17      4.02 o
   4 -11  11       57.42       65.05      4.70 o
   5 -11  11       57.22       53.51      4.34 o
   6 -11  11       51.29       46.71      4.85 o
   7 -11  11        0.04        2.66      2.44 o
   8 -11  11        8.19       10.17      3.23 o
  -5 -10  11        0.88       -2.24      3.16 o
  -4 -10  11        3.11        1.31      3.07 o
  -3 -10  11        4.43       -1.41      2.34 o
  -2 -10  11        1.29        1.79      1.96 o
  -1 -10  11       46.27       44.79      3.84 o
   0 -10  11       22.74       19.66      2.46 o
   1 -10  11        4.69        3.25      1.68 o
   2 -10  11        1.15        0.41      1.57 o
   3 -10  11       26.44       25.21      3.03 o
   4 -10  11       72.68       69.66      4.62 o
   5 -10  11       41.50       42.35      3.78 o
   6 -10  11        8.96       11.52      2.85 o
   7 -10  11        0.73       -1.15      2.16 o
   8 -10  11        5.65        4.64      3.33 o
   9 -10  11        1.10        1.75      4.60 o
  -7  -9  11       20.17       16.61      9.45 o
  -6  -9  11       57.23       64.21     15.04 o
  -5  -9  11       16.93       21.81      4.46 o
  -4  -9  11       28.43       31.01      4.74 o
  -3  -9  11        2.15        2.23      2.37 o
  -2  -9  11        1.66        2.73      2.26 o
  -1  -9  11       52.22       49.26      3.22 o
   0  -9  11       54.50       57.89      3.81 o
   1  -9  11       14.12        9.51      1.91 o
   2  -9  11        0.00        0.60      1.79 o
   3  -9  11        4.36        2.75      1.71 o
   4  -9  11        1.25        6.86      1.98 o
   5  -9  11        0.29        1.32      1.78 o
   6  -9  11       15.86       21.39      2.91 o
   7  -9  11        3.38        0.41      2.32 o
   8  -9  11        0.26       -1.83      2.56 o
   9  -9  11        0.06        0.36      2.61 o
  -8  -8  11        3.74        7.63      3.54 o
  -7  -8  11        8.50       10.88      3.98 o
  -6  -8  11       28.21       35.22      5.13 o
  -5  -8  11       90.43      104.39      7.86 o
  -4  -8  11      144.05      160.83      7.77 o
  -3  -8  11       14.22       15.04      2.32 o
  -2  -8  11       79.95       79.51      4.51 o
  -1  -8  11       75.32       75.29      3.72 o
   0  -8  11       19.24       25.01      2.41 o
   1  -8  11      226.43      231.59      9.97 o
   2  -8  11        5.12        4.02      1.69 o
   3  -8  11       25.15       15.32      2.79 o
   4  -8  11       12.29        9.31      2.15 o
   5  -8  11        6.25        3.95      1.92 o
   6  -8  11       19.76       19.51      2.83 o
   7  -8  11        0.00        1.24      2.34 o
   8  -8  11       14.52       16.66      3.61 o
   9  -8  11       11.72        4.02      3.11 o
  -8  -7  11       10.55       12.57      7.83 o
  -7  -7  11        0.06       -0.84      2.00 o
  -6  -7  11       74.65       72.58      5.23 o
  -5  -7  11       48.31       46.97      4.24 o
  -4  -7  11      235.73      250.47      7.40 o
  -3  -7  11      102.14      109.43      4.73 o
  -2  -7  11       68.38       66.12      3.28 o
  -1  -7  11       31.77       29.95      2.43 o
   0  -7  11      396.92      370.85      8.59 o
   1  -7  11       70.31       59.68      3.65 o
   2  -7  11        0.00        0.01      1.27 o
   3  -7  11       93.69      106.92      6.14 o
   4  -7  11      186.44      181.93      8.49 o
   5  -7  11       74.39       61.39      4.26 o
   6  -7  11       30.86       35.97      3.55 o
   7  -7  11       13.68       13.46      3.95 o
   8  -7  11       14.33       15.02      4.17 o
   9  -7  11        4.44        9.37      3.86 o
  10  -7  11        5.58        9.20      5.47 o
  -9  -6  11       30.11       27.37      3.44 o
  -8  -6  11        4.96        3.69      2.26 o
  -7  -6  11        1.10        2.50      2.40 o
  -6  -6  11       23.21       19.03      2.91 o
  -5  -6  11       61.17       72.99      4.38 o
  -4  -6  11      361.38      404.75      7.98 o
  -3  -6  11       66.32       91.37      3.04 o
  -2  -6  11      235.19      236.28      5.08 o
  -1  -6  11       98.83       88.20      3.65 o
   0  -6  11      623.73      626.38     20.95 o
   1  -6  11        0.39        0.93      1.83 o
   2  -6  11       23.24       27.15      3.21 o
   3  -6  11      121.12      129.49     11.72 o
   4  -6  11       65.15       63.98      4.83 o
   5  -6  11       17.39       21.76      3.31 o
   6  -6  11       29.98       31.21      3.34 o
   7  -6  11       29.01       24.32      3.68 o
   8  -6  11        4.35        5.13      2.62 o
   9  -6  11       23.92       23.62      6.21 o
  10  -6  11       95.59      108.14     10.94 o
 -10  -5  11        3.57        8.41      3.45 o
  -9  -5  11        0.05        0.98      1.95 o
  -8  -5  11        1.61        1.04      1.65 o
  -7  -5  11        2.74        5.74      2.07 o
  -6  -5  11        5.15        5.84      1.78 o
  -5  -5  11       83.81       84.03      4.50 o
  -4  -5  11        4.31       -1.05      1.05 o
  -3  -5  11       74.48       74.93      2.54 o
  -2  -5  11      677.61      685.41      9.54 o
  -1  -5  11       94.72       87.28      3.16 o
   0  -5  11     1054.83     1063.77     18.24 o
   1  -5  11      125.02      114.85      5.89 o
   2  -5  11      142.70      154.59      6.30 o
   3  -5  11        0.26       -0.77      1.50 o
   4  -5  11       29.76       18.03      2.92 o
   5  -5  11       11.16       10.90      3.21 o
   6  -5  11       52.88       46.09      6.34 o
   7  -5  11        0.34        0.25      2.17 o
   8  -5  11        0.16       -1.32      2.36 o
   9  -5  11        1.20        0.84      2.86 o
 -11  -4  11       11.00       14.71      3.33 o
 -10  -4  11        2.10        2.33      2.30 o
  -9  -4  11        0.27        3.05      1.77 o
  -8  -4  11        0.03       -0.66      1.41 o
  -7  -4  11        8.06       10.68      2.05 o
  -6  -4  11       12.15       13.72      1.82 o
  -5  -4  11        0.02       -0.94      1.11 o
  -4  -4  11       62.78       61.49      2.70 o
  -3  -4  11       67.56       74.22      2.48 o
  -2  -4  11      108.53      113.83      3.24 o
  -1  -4  11       20.35       18.60      1.78 o
   0  -4  11        0.04       -0.86      0.86 o
   1  -4  11       38.66       39.33      3.66 o
   2  -4  11      458.38      451.89     10.07 o
   3  -4  11        0.55       -1.57      1.57 o
   4  -4  11      200.99      205.01      8.45 o
   5  -4  11       18.62       18.00      2.96 o
   6  -4  11        0.95       -0.34      2.24 o
   7  -4  11        1.77        3.77      2.86 o
   8  -4  11       11.20       12.49      3.18 o
   9  -4  11        0.37        0.58      3.11 o
 -11  -3  11       10.07        9.50      2.84 o
 -10  -3  11        4.26        0.73      2.08 o
  -9  -3  11      201.70      214.55      9.47 o
  -8  -3  11      260.71      277.26      7.06 o
  -7  -3  11       12.08       11.47      2.87 o
  -6  -3  11       29.29       27.80      2.33 o
  -5  -3  11        2.61        2.64      1.20 o
  -4  -3  11        9.99        7.13      1.21 o
  -3  -3  11       21.24       17.46      1.39 o
  -2  -3  11       26.47       21.22      2.48 o
  -1  -3  11       47.37       58.21      3.17 o
   0  -3  11       67.53       64.10      3.29 o
   1  -3  11        0.40        0.52      1.02 o
   2  -3  11      710.63      679.80     13.29 o
   3  -3  11        4.67       35.66      7.65 o
   4  -3  11       36.02       38.61      4.79 o
   5  -3  11       15.17       27.71      5.30 o
   6  -3  11        1.05        0.30      2.33 o
   7  -3  11       32.84       30.67      4.75 o
   8  -3  11        0.00        0.64      2.41 o
   9  -3  11        2.96        6.71      4.97 o
 -12  -2  11       30.59       38.63      4.08 o
 -11  -2  11        1.58        1.12      2.09 o
 -10  -2  11        0.04       -0.25      1.79 o
  -9  -2  11      277.29      270.73      8.25 o
  -8  -2  11        0.46       -0.08      1.23 o
  -7  -2  11        1.28        0.29      1.16 o
  -6  -2  11        0.06        0.15      1.07 o
  -5  -2  11      196.26      253.27      6.41 o
  -4  -2  11       25.95       31.48      2.02 o
  -3  -2  11       92.41       94.16      3.10 o
  -2  -2  11        0.55        1.79      1.08 o
  -1  -2  11      190.56      178.77      4.44 o
   0  -2  11        0.57        0.19      0.94 o
   1  -2  11      863.04      868.58     13.95 o
   2  -2  11       21.14       26.22      2.68 o
   3  -2  11      156.88      172.19      6.99 o
   4  -2  11        0.07        0.07      1.51 o
   5  -2  11        4.06        5.27      1.87 o
   6  -2  11      140.64      147.74      7.36 o
   7  -2  11        7.70        9.03      2.67 o
   8  -2  11        5.05        2.92      2.43 o
   9  -2  11        4.89        5.22      4.72 o
 -12  -1  11        4.67        2.67      2.15 o
 -11  -1  11        1.92        0.72      2.06 o
 -10  -1  11       13.02       14.86      2.68 o
  -9  -1  11       64.48       64.19      3.33 o
  -8  -1  11       90.54       87.55      3.84 o
  -7  -1  11      150.90      145.62      4.24 o
  -6  -1  11        0.16       -0.88      0.88 o
  -5  -1  11      198.34      181.15      3.07 o
  -4  -1  11      465.18      466.54      7.24 o
  -3  -1  11      168.15      167.06      5.02 o
  -2  -1  11      189.39      190.14      5.91 o
  -1  -1  11       66.68       69.07      3.09 o
   0  -1  11      675.63      633.01     10.93 o
   1  -1  11      348.72      336.64      6.63 o
   2  -1  11       38.44       34.14      2.67 o
   3  -1  11      189.74      200.50      6.42 o
   4  -1  11        9.42       10.06      2.60 o
   5  -1  11      167.34      168.88      7.03 o
   6  -1  11      100.99      108.39      8.09 o
   7  -1  11        8.22        5.74      3.15 o
   8  -1  11        0.14        2.98      3.98 o
 -13   0  11       23.48       30.86      3.14 o
 -12   0  11       61.48       63.52      4.63 o
 -11   0  11       28.97       26.26      3.65 o
 -10   0  11       30.54       30.47      2.32 o
  -9   0  11       14.89       19.45      1.89 o
  -8   0  11        0.28        0.38      1.12 o
  -7   0  11       24.73       22.22      1.89 o
  -6   0  11       16.37       12.96      1.57 o
  -5   0  11      281.53      305.85      4.64 o
  -4   0  11        3.66       16.93      3.63 o
  -3   0  11       13.52       14.61      1.95 o
  -2   0  11       57.04       55.91      3.04 o
  -1   0  11       39.05       41.24      2.47 o
   0   0  11        5.07        2.36      1.08 o
   1   0  11      727.30      730.65     13.98 o
   2   0  11       76.86       82.57      5.34 o
   3   0  11        6.73        5.68      2.07 o
   4   0  11       46.44       46.33      4.38 o
   5   0  11        8.61        6.37      3.98 o
   6   0  11        2.49        0.25      3.98 o
   7   0  11       35.65       52.20      8.45 o
   8   0  11        2.02        5.72      4.72 o
 -13   1  11        0.73       -0.73      2.06 o
 -12   1  11       29.54       21.31      5.08 o
 -11   1  11        6.15       13.17      2.51 o
 -10   1  11        9.69        9.32      1.58 o
  -9   1  11       22.35       19.12      2.03 o
  -8   1  11      115.85      111.08      4.13 o
  -7   1  11      257.64      264.42      5.88 o
  -6   1  11      211.03      195.59      4.00 o
  -5   1  11      122.02      114.60      3.48 o
  -4   1  11        6.66        9.87      1.73 o
  -3   1  11        1.39        0.20      1.16 o
  -2   1  11      163.72      157.81      4.23 o
  -1   1  11        1.24        0.71      0.98 o
   0   1  11       26.50       24.63      4.47 o
   1   1  11      159.16      176.52      6.79 o
   2   1  11       72.35       70.56      5.50 o
   3   1  11       18.61       33.93      8.45 o
   4   1  11       29.48       30.22      8.95 o
   5   1  11       63.18       80.54     10.19 o
   6   1  11        1.52        1.99      3.98 o
   7   1  11        7.51       -0.99      3.98 o
 -13   2  11        0.10        0.54      2.37 o
 -12   2  11       73.13       69.13      4.70 o
 -11   2  11        0.44        0.50      1.78 o
 -10   2  11      256.38      258.26      6.21 o
  -9   2  11       43.40       44.36      2.93 o
  -8   2  11       89.50       99.00      4.34 o
  -7   2  11       59.41       51.31      2.91 o
  -6   2  11       49.69       46.55      2.74 o
  -5   2  11      426.55      438.42      9.41 o
  -4   2  11      214.67      205.66      8.04 o
  -3   2  11      355.56      358.13      8.44 o
  -2   2  11       76.47       79.02      6.46 o
  -1   2  11       40.82       36.19      5.59 o
   0   2  11       11.38        2.42      5.72 o
   1   2  11       29.47       35.62      5.34 o
   2   2  11       10.04       12.77      3.15 o
   3   2  11        0.24       -0.29      2.19 o
   4   2  11        9.76        9.57      3.25 o
   5   2  11        0.12       -2.98      2.98 o
   6   2  11        0.07       -2.49      3.73 o
   7   2  11        2.45       -0.25      3.98 o
 -13   3  11       84.61      105.33      6.77 o
 -12   3  11        0.98        1.42      2.86 o
 -11   3  11        7.19        6.77      2.54 o
 -10   3  11       25.29       28.34      2.37 o
  -9   3  11      126.56      123.59      4.53 o
  -8   3  11      590.71      602.37     10.10 o
  -7   3  11        0.01       -0.79      0.97 o
  -6   3  11      146.34      155.54      4.02 o
  -5   3  11        9.64        3.28      1.37 o
  -4   3  11       57.35       55.23      3.69 o
  -3   3  11        4.11        1.44      1.71 o
  -2   3  11       65.33       52.09      5.18 o
  -1   3  11        7.25        6.86      2.72 o
   0   3  11        9.88       13.67      4.47 o
   1   3  11       43.90       43.03      5.18 o
   2   3  11       72.88       70.75      7.33 o
   3   3  11       15.60       15.28      3.60 o
   4   3  11        1.95        1.74      3.98 o
   5   3  11        0.15        2.24      3.73 o
   6   3  11       30.61       44.50      8.45 o
 -13   4  11       14.79       14.78      3.50 o
 -12   4  11       37.17       38.44      4.48 o
 -11   4  11       17.85       15.93      2.18 o
 -10   4  11        1.19        0.10      1.55 o
  -9   4  11       20.57       21.94      3.62 o
  -8   4  11      377.59      369.61      7.33 o
  -7   4  11       38.37       39.76      2.40 o
  -6   4  11      230.99      213.03      4.86 o
  -5   4  11      284.81      303.59      9.90 o
  -4   4  11      590.91      599.21     18.14 o
  -3   4  11       57.06       50.19     10.07 o
  -2   4  11       59.79       47.22      5.18 o
  -1   4  11        0.53       -1.11      2.15 o
   0   4  11        2.23        4.47      2.64 o
   1   4  11      102.84      101.05      7.91 o
   2   4  11       13.68        6.21      2.97 o
   3   4  11        6.39        3.11      2.97 o
   4   4  11        9.52        1.74      3.98 o
   5   4  11        4.87        3.48      4.72 o
 -13   5  11       75.12       92.15      7.03 o
 -12   5  11       12.83        8.01      3.22 o
 -11   5  11        0.29        0.60      1.59 o
 -10   5  11        1.83        2.61      1.55 o
  -9   5  11        0.26        1.68      1.54 o
  -8   5  11       12.23       13.99      2.17 o
  -7   5  11        0.20        2.98      1.60 o
  -6   5  11       34.97       32.81      3.16 o
  -5   5  11       12.36        4.24      1.89 o
  -4   5  11      571.77      573.59     18.38 o
  -3   5  11        6.64        4.83      2.54 o
  -2   5  11       18.05       12.44      3.28 o
  -1   5  11       10.73        4.79      2.86 o
   0   5  11       92.86       90.89      7.56 o
   1   5  11        3.86        0.87      2.86 o
   2   5  11        8.58        4.21      3.15 o
   3   5  11        5.01        7.71      4.97 o
   4   5  11        4.22        6.96      5.47 o
 -13   6  11       20.62       29.97      4.66 o
 -12   6  11        0.13       -0.87      2.64 o
 -11   6  11       38.76       48.99      4.22 o
 -10   6  11       34.14       36.24      3.55 o
  -9   6  11       70.37       80.72      5.22 o
  -8   6  11       29.82       33.41      3.57 o
  -7   6  11       20.80       19.91      2.73 o
  -6   6  11       33.01       27.75      4.20 o
  -5   6  11       18.44        8.72      2.53 o
  -4   6  11      443.67      430.20     12.05 o
  -3   6  11        5.19       -0.37      2.61 o
  -2   6  11        8.46        8.30      6.84 o
  -1   6  11        0.00        2.61      2.72 o
   0   6  11       79.58       67.53     12.68 o
   1   6  11        0.02       -0.05      2.80 o
   2   6  11        0.22       -0.67      3.11 o
   3   6  11        1.56       -0.25      3.98 o
 -12   7  11        0.08        0.01      2.14 o
 -11   7  11        2.97        1.23      2.16 o
 -10   7  11        0.05       -0.31      1.98 o
  -9   7  11      142.52      147.45      7.05 o
  -8   7  11       42.90       39.19      4.91 o
  -7   7  11        0.59        3.28      2.21 o
  -6   7  11        2.67        2.97      2.18 o
  -5   7  11        2.72        5.05      2.30 o
  -4   7  11        0.57        0.55      1.96 o
  -3   7  11      165.01      203.10     10.37 o
  -2   7  11      198.75      228.45     11.34 o
  -1   7  11        0.46        3.60      3.16 o
   0   7  11       55.27       47.73      7.21 o
   1   7  11        8.60        4.47      3.82 o
   2   7  11        5.41        9.45      5.72 o
 -12   8  11       90.38       92.26      6.85 o
 -11   8  11       80.81       97.49     12.43 o
 -10   8  11        5.01        4.08      2.90 o
  -9   8  11       19.28       12.42      5.47 o
  -8   8  11       14.33       10.49      3.48 o
  -7   8  11       29.64       27.56      3.95 o
  -6   8  11       10.25        6.82      2.70 o
  -5   8  11        0.03       -1.50      2.19 o
  -4   8  11        2.30        1.15      2.18 o
  -3   8  11       33.55       26.09      6.59 o
  -2   8  11       69.52       82.36      8.06 o
  -1   8  11       41.61       43.13      6.33 o
   0   8  11        6.98        7.36      3.93 o
   1   8  11       29.57       22.10      5.53 o
 -11   9  11        0.64        1.88      3.12 o
 -10   9  11       46.82       61.80      7.33 o
  -9   9  11        0.14        2.19      2.93 o
  -8   9  11        7.16        3.87      3.11 o
  -7   9  11       67.91       72.62      7.28 o
  -6   9  11       16.04       14.80      3.48 o
  -5   9  11       40.01       47.08      5.71 o
  -4   9  11       59.25       57.11      5.61 o
  -3   9  11       11.03        8.08      4.04 o
  -2   9  11        1.88       -3.35      3.60 o
  -1   9  11      100.98      126.27     10.46 o
 -10  10  11       91.17       99.46      8.82 o
  -9  10  11       60.99       57.32     10.81 o
  -8  10  11       12.21       15.45      4.42 o
  -7  10  11        9.04        1.01      4.35 o
  -6  10  11        0.03        0.96      2.73 o
  -5  10  11       59.37       72.24      6.52 o
  -4  10  11        2.90        2.34      3.58 o
  -3  10  11        0.16        2.39      3.98 o
   2 -13  12        2.06        2.23      2.45 o
   3 -13  12        0.06        3.46      2.68 o
  -1 -12  12        0.28       -2.56      2.56 o
   0 -12  12        6.44        9.03      2.69 o
   1 -12  12        0.20        3.08      2.39 o
   2 -12  12        1.08       -0.17      2.23 o
   3 -12  12        5.49        6.64      2.24 o
   4 -12  12        0.50        1.41      2.13 o
   5 -12  12        0.52        1.19      2.19 o
   6 -12  12       10.76        8.95      4.28 o
  -3 -11  12        1.94        4.47      3.22 o
  -2 -11  12        1.38        3.44      2.86 o
  -1 -11  12        0.09        0.30      1.96 o
   0 -11  12        0.64       -1.73      1.85 o
   1 -11  12        5.58        5.84      2.31 o
   2 -11  12        0.73        0.64      1.73 o
   3 -11  12        6.17        8.34      3.04 o
   4 -11  12        0.25        1.02      2.11 o
   5 -11  12        2.84        0.52      1.94 o
   6 -11  12       10.82        4.29      2.77 o
   7 -11  12        8.26        2.59      2.90 o
  -5 -10  12        3.41        2.09      3.57 o
  -4 -10  12       25.25       22.29      4.85 o
  -3 -10  12        0.63        3.49      2.58 o
  -2 -10  12        0.34        0.62      2.29 o
  -1 -10  12        0.37        0.02      1.84 o
   0 -10  12       26.11       27.08      3.14 o
   1 -10  12        1.87       -0.06      1.64 o
   2 -10  12        2.46        4.71      1.86 o
   3 -10  12        1.14       -0.16      1.89 o
   4 -10  12        3.08        2.71      2.03 o
   5 -10  12       10.02        8.69      2.53 o
   6 -10  12       11.48        8.80      3.83 o
   7 -10  12       26.08       30.58      4.01 o
   8 -10  12        0.46        1.43      3.60 o
  -6  -9  12        1.49        5.98      3.45 o
  -5  -9  12      137.53      126.53     21.38 o
  -4  -9  12        2.78        4.88      2.97 o
  -3  -9  12        1.93        2.73      2.29 o
  -2  -9  12        2.24        1.51      1.82 o
  -1  -9  12       10.20       11.45      2.35 o
   0  -9  12       74.04       67.45      3.96 o
   1  -9  12       28.86       28.39      2.99 o
   2  -9  12       11.62       11.15      2.24 o
   3  -9  12       10.87       10.99      2.53 o
   4  -9  12       19.98       20.55      2.84 o
   5  -9  12       13.02       18.60      2.76 o
   6  -9  12        0.24        0.50      2.64 o
   7  -9  12        2.55       -1.62      2.81 o
   8  -9  12        6.67        6.25      4.60 o
  -7  -8  12       39.32       38.70      5.59 o
  -6  -8  12        0.01       -0.79      2.90 o
  -5  -8  12      127.06      145.77      9.20 o
  -4  -8  12        1.01        1.22      2.28 o
  -3  -8  12       92.11       91.48      4.91 o
  -2  -8  12        8.48        6.86      1.98 o
  -1  -8  12      137.74      139.66      5.02 o
   0  -8  12       68.31       64.09      3.65 o
   1  -8  12        9.18       11.78      2.20 o
   2  -8  12       72.94       74.09      7.93 o
   3  -8  12        4.16        4.97      1.81 o
   4  -8  12        9.43        9.37      2.19 o
   5  -8  12       20.83       24.46      3.13 o
   6  -8  12        2.78        0.59      2.32 o
   7  -8  12        0.07        0.66      2.43 o
   8  -8  12        0.33       -1.46      2.48 o
   9  -8  12        3.24        4.46      4.06 o
  -8  -7  12       17.57       11.46      4.47 o
  -7  -7  12       25.23       23.40      4.14 o
  -6  -7  12       25.64       25.15      4.41 o
  -5  -7  12      256.87      269.21     20.88 o
  -4  -7  12       35.35       27.67      5.90 o
  -3  -7  12       61.64       58.54      4.41 o
  -2  -7  12       10.01       11.95      1.81 o
  -1  -7  12      363.35      353.35      7.54 o
   0  -7  12       17.18       17.69      2.30 o
   1  -7  12       34.82       34.04      3.03 o
   2  -7  12        4.76        0.61      1.79 o
   3  -7  12        5.83        2.49      1.98 o
   4  -7  12       49.82       54.28      4.65 o
   5  -7  12        1.16        0.99      2.09 o
   6  -7  12        4.57        7.37      3.25 o
   7  -7  12        1.62        2.78      5.10 o
   8  -7  12        0.05        6.77      3.85 o
   9  -7  12        7.57        6.21      4.97 o
  -9  -6  12        0.24        2.58      2.29 o
  -8  -6  12       10.74       15.20      2.93 o
  -7  -6  12        8.71        9.76      2.58 o
  -6  -6  12        0.60        0.95      1.92 o
  -5  -6  12        0.07        0.57      1.64 o
  -4  -6  12      495.10      532.58     11.93 o
  -3  -6  12      731.14      784.02     13.13 o
  -2  -6  12       33.46       27.07      2.18 o
  -1  -6  12      464.82      454.25     10.89 o
   0  -6  12      135.97      156.07      5.32 o
   1  -6  12        7.91        7.26      2.12 o
   2  -6  12        1.56        1.45      2.15 o
   3  -6  12       38.07       43.24      7.71 o
   4  -6  12       27.53       35.42      7.71 o
   5  -6  12       20.28       20.93      3.93 o
   6  -6  12        0.10       -0.50      3.73 o
   7  -6  12        1.64       -0.04      2.98 o
   8  -6  12        6.41        8.59      3.86 o
   9  -6  12       12.55        9.20      5.22 o
 -10  -5  12        7.97        2.89      3.15 o
  -9  -5  12      114.18      121.21      6.18 o
  -8  -5  12       14.29       20.77      3.01 o
  -7  -5  12        3.58        1.68      1.89 o
  -6  -5  12        0.50       -0.12      1.60 o
  -5  -5  12        1.85        1.24      1.87 o
  -4  -5  12        4.22        3.71      1.36 o
  -3  -5  12       22.17       21.68      1.69 o
  -2  -5  12       99.40      107.98      3.77 o
  -1  -5  12      391.02      399.79      8.72 o
   0  -5  12      449.15      457.57     20.51 o
   1  -5  12      689.38      660.00     24.86 o
   2  -5  12      102.59       92.85      7.08 o
   3  -5  12       84.46       93.49      7.17 o
   4  -5  12       10.27       11.91      5.47 o
   5  -5  12       15.74       16.68      3.70 o
   6  -5  12       29.69       29.33      6.71 o
   7  -5  12        3.44        1.06      2.90 o
   8  -5  12        1.70       -2.81      2.98 o
   9  -5  12        4.63        2.73      4.47 o
 -10  -4  12        0.47        0.52      2.86 o
  -9  -4  12        1.50        2.37      1.76 o
  -8  -4  12        2.58        6.43      1.96 o
  -7  -4  12       38.72       45.30      3.39 o
  -6  -4  12       59.75       48.15      3.14 o
  -5  -4  12       53.93       59.02      3.97 o
  -4  -4  12       14.64       13.65      1.57 o
  -3  -4  12       53.09       52.69      2.26 o
  -2  -4  12       92.34       82.03      4.11 o
  -1  -4  12      135.72      134.89      8.82 o
   0  -4  12      598.86      557.48     16.78 o
   1  -4  12       75.17       81.89      6.55 o
   2  -4  12       35.77       32.16      3.58 o
   3  -4  12       79.77       91.06      9.63 o
   4  -4  12        0.58        2.37      2.00 o
   5  -4  12        4.62        4.74      2.32 o
   6  -4  12        3.60       15.16      5.22 o
   7  -4  12        0.52        0.00      3.73 o
   8  -4  12       17.47       13.92      5.97 o
   9  -4  12       16.33       14.92      5.47 o
 -11  -3  12        0.50        1.24      2.44 o
 -10  -3  12       71.56       72.83      3.81 o
  -9  -3  12       21.88       23.40      2.80 o
  -8  -3  12        0.08        0.27      1.41 o
  -7  -3  12       28.73       24.94      2.56 o
  -6  -3  12        4.94        4.71      1.43 o
  -5  -3  12       53.98       61.26      3.19 o
  -4  -3  12       47.37       33.83      2.15 o
  -3  -3  12       86.69       67.38      2.53 o
  -2  -3  12      136.56      131.46      4.67 o
  -1  -3  12       20.11       22.27      2.90 o
   0  -3  12     1062.75     1106.35     22.11 o
   1  -3  12      485.83      489.00     12.51 o
   2  -3  12      183.38      194.80     12.03 o
   3  -3  12      305.91      321.45      9.99 o
   4  -3  12      402.50      434.47     12.99 o
   5  -3  12        5.31        8.29      2.45 o
   6  -3  12       22.30       21.63      5.97 o
   7  -3  12       10.94        5.72      4.97 o
   8  -3  12        1.98        0.75      3.98 o
 -12  -2  12        9.20       13.97      3.12 o
 -11  -2  12       10.62        9.24      2.73 o
 -10  -2  12        0.18       -0.37      1.90 o
  -9  -2  12       43.66       45.77      4.19 o
  -8  -2  12       34.43       29.03      2.69 o
  -7  -2  12       11.96        9.72      2.19 o
  -6  -2  12        1.62        2.93      1.62 o
  -5  -2  12        3.92        2.45      0.94 o
  -4  -2  12       15.32       18.83      1.32 o
  -3  -2  12      105.62       98.99      4.05 o
  -2  -2  12        0.96        1.32      1.37 o
  -1  -2  12       83.31       90.52      6.42 o
   0  -2  12        8.86        5.55      3.38 o
   1  -2  12      407.22      405.47     15.93 o
   2  -2  12      614.70      626.95     15.05 o
   3  -2  12      123.22      121.16      8.65 o
   4  -2  12      642.61      674.40     14.03 o
   5  -2  12        6.53        1.87      4.60 o
   6  -2  12        4.22        1.49      4.23 o
   7  -2  12        3.71        1.24      3.98 o
   8  -2  12        0.02        2.49      4.97 o
 -12  -1  12        6.98        7.83      2.75 o
 -11  -1  12       16.96       18.16      3.20 o
 -10  -1  12        0.28       -0.26      1.30 o
  -9  -1  12        0.95       -0.04      1.39 o
  -8  -1  12       34.81       38.45      2.61 o
  -7  -1  12        0.82        2.66      1.31 o
  -6  -1  12        6.78        9.97      1.50 o
  -5  -1  12        0.54        0.60      0.88 o
  -4  -1  12      142.96      151.59      6.34 o
  -3  -1  12       71.67       64.97      3.81 o
  -2  -1  12        0.33        0.81      1.17 o
  -1  -1  12       12.66        5.06      2.51 o
   0  -1  12       37.91       36.84      4.35 o
   1  -1  12      266.05      260.52      7.33 o
   2  -1  12        1.07       -0.80      1.58 o
   3  -1  12       84.92       90.95      7.08 o
   4  -1  12      486.11      496.38     39.03 o
   5  -1  12        5.66        3.23      4.23 o
   6  -1  12      166.55      168.79     13.42 o
   7  -1  12       24.57       22.87      6.21 o
   8  -1  12       70.70       80.05     10.44 o
 -12   0  12       10.75       11.74      2.51 o
 -11   0  12       10.47       12.47      2.26 o
 -10   0  12       15.33       17.90      1.84 o
  -9   0  12        5.97        5.99      1.52 o
  -8   0  12       77.15       86.72      4.14 o
  -7   0  12        6.94        8.67      1.54 o
  -6   0  12        4.06        1.37      1.20 o
  -5   0  12       84.84       72.91      4.35 o
  -4   0  12       37.66       40.09      3.10 o
  -3   0  12       18.62       12.97      1.88 o
  -2   0  12       48.24       44.23      3.17 o
  -1   0  12       10.24        1.69      1.34 o
   0   0  12      142.91      118.11     12.93 o
   1   0  12       18.26       37.18     10.44 o
   2   0  12        0.89        2.88      2.37 o
   3   0  12        0.32       -1.64      2.11 o
   4   0  12       47.38       48.09      5.53 o
   5   0  12        0.28        0.25      3.98 o
   6   0  12       21.10       25.85      6.71 o
   7   0  12        1.23       -1.74      4.23 o
 -13   1  12        6.82        6.13      2.62 o
 -12   1  12        7.22        5.05      2.44 o
 -11   1  12        8.62       11.84      2.70 o
 -10   1  12        7.72        5.86      1.60 o
  -9   1  12       39.23       36.58      2.82 o
  -8   1  12        3.47        4.84      1.51 o
  -7   1  12        0.18        4.99      1.92 o
  -6   1  12      117.47      129.68      4.25 o
  -5   1  12      203.41      194.00      5.86 o
  -4   1  12       97.16      104.56      4.66 o
  -3   1  12      194.10      197.70      6.08 o
  -2   1  12       41.14       45.61      3.91 o
  -1   1  12        7.58        7.61      4.85 o
   0   1  12        2.72        5.10      2.57 o
   1   1  12        0.18        1.52      2.33 o
   2   1  12       18.49       11.12      3.33 o
   3   1  12        3.45       -1.89      2.09 o
   4   1  12       11.82       12.54      3.60 o
   5   1  12        0.09       -3.48      3.48 o
   6   1  12       13.74        9.45      5.72 o
   7   1  12        2.32        2.98      4.97 o
 -13   2  12       75.38       88.94      6.59 o
 -12   2  12        8.38        9.48      2.93 o
 -11   2  12       74.62       83.14      5.28 o
 -10   2  12        0.13        0.23      1.29 o
  -9   2  12        7.87        7.25      1.74 o
  -8   2  12        7.02        9.20      1.81 o
  -7   2  12       88.41       87.13      3.85 o
  -6   2  12       32.96       36.45      2.65 o
  -5   2  12      423.83      448.07      9.94 o
  -4   2  12      225.87      212.84     11.55 o
  -3   2  12        1.84        3.49      1.77 o
  -2   2  12        2.69        1.50      2.02 o
  -1   2  12        5.17       -0.87      1.93 o
   0   2  12       40.77       41.17      8.70 o
   1   2  12       71.47       72.07      6.41 o
   2   2  12       39.55       37.96      5.01 o
   3   2  12       18.18       15.83     10.32 o
   4   2  12        0.90        2.98      3.73 o
   5   2  12        1.95        1.99      3.98 o
   6   2  12        6.54        5.97      4.72 o
 -13   3  12        9.68        8.48      3.07 o
 -12   3  12       67.37       73.40      6.14 o
 -11   3  12       23.79       25.82      2.75 o
 -10   3  12       21.27       21.36      2.32 o
  -9   3  12       48.26       45.57      3.13 o
  -8   3  12      215.63      221.50      5.41 o
  -7   3  12       20.23       21.56      2.33 o
  -6   3  12        6.10        5.08      1.52 o
  -5   3  12      176.07      177.34      6.79 o
  -4   3  12        2.18        2.27      1.75 o
  -3   3  12        0.90        4.57      2.26 o
  -2   3  12        8.47        8.42      2.80 o
  -1   3  12      235.30      220.06     10.01 o
   0   3  12        5.03        5.61      2.72 o
   1   3  12        4.69        0.34      2.86 o
   2   3  12        6.47        3.58      2.80 o
   3   3  12        0.58       -0.02      2.57 o
   4   3  12        9.90       16.66      5.72 o
   5   3  12       17.71       22.12      6.46 o
 -13   4  12       40.50       36.65      5.59 o
 -12   4  12        0.00        2.94      2.72 o
 -11   4  12        1.11        0.25      1.71 o
 -10   4  12        1.71        1.97      1.63 o
  -9   4  12        8.51        5.78      2.01 o
  -8   4  12      115.81      123.23      7.46 o
  -7   4  12       65.77       68.88      3.44 o
  -6   4  12      100.66      106.61      5.39 o
  -5   4  12        3.04        2.68      1.92 o
  -4   4  12       79.77       94.27     11.06 o
  -3   4  12       18.11       14.41      3.42 o
  -2   4  12       36.31       39.70      6.46 o
  -1   4  12       63.62       60.01      7.71 o
   0   4  12       18.81       20.86      6.34 o
   1   4  12        7.46       25.98     13.80 o
   2   4  12        0.09       -1.66      2.69 o
   3   4  12        2.33        0.75      3.98 o
   4   4  12       19.44       18.89      6.46 o
 -13   5  12        0.09        0.89      2.97 o
 -12   5  12       26.63       39.41      5.27 o
 -11   5  12        9.75       11.43      2.40 o
 -10   5  12       22.72       30.63      6.59 o
  -9   5  12       30.80       32.64      3.44 o
  -8   5  12       41.46       42.44      4.50 o
  -7   5  12       11.88        9.11      2.07 o
  -6   5  12       22.40       22.85      3.14 o
  -5   5  12       22.64       19.43      2.99 o
  -4   5  12        8.24        7.08      4.23 o
  -3   5  12       20.55       17.14      3.78 o
  -2   5  12       52.05       36.88      5.09 o
  -1   5  12       27.08       24.01      4.56 o
   0   5  12        4.76        1.47      2.98 o
   1   5  12        9.55       10.37      3.60 o
   2   5  12        0.08       -0.05      3.15 o
   3   5  12       24.60       33.56      7.71 o
   4   5  12        1.19        0.99      5.22 o
 -12   6  12        7.02        2.98      4.47 o
 -11   6  12       71.27       80.57      6.46 o
 -10   6  12       18.03       19.22      3.07 o
  -9   6  12        2.06        2.85      2.09 o
  -8   6  12        3.08        3.45      2.44 o
  -7   6  12        2.22        6.39      2.39 o
  -6   6  12        0.50        1.34      2.00 o
  -5   6  12        3.43       -0.07      2.33 o
  -4   6  12       26.08       32.79      4.88 o
  -3   6  12        9.16        7.78      3.42 o
  -2   6  12        4.52        2.94      3.07 o
  -1   6  12        5.94        5.57      3.42 o
   0   6  12       14.72        9.07      3.69 o
   1   6  12        0.04       -0.14      3.07 o
   2   6  12       15.93       25.79      5.34 o
 -12   7  12       52.65       57.42      6.59 o
 -11   7  12       26.37       32.50      4.41 o
 -10   7  12        0.42        4.21      2.75 o
  -9   7  12        6.95        5.23      4.10 o
  -8   7  12      138.73      144.71      8.74 o
  -7   7  12        0.05        1.94      2.26 o
  -6   7  12        2.48       -0.88      2.08 o
  -5   7  12       65.05       72.73      5.73 o
  -4   7  12      145.06      152.11     10.25 o
  -3   7  12       22.47       32.26      5.36 o
  -2   7  12        8.29       11.46      4.13 o
  -1   7  12        8.27        7.21      3.68 o
   0   7  12        2.25        5.59      4.04 o
   1   7  12        0.21       -1.79      3.16 o
 -11   8  12      137.25      185.70     12.18 o
 -10   8  12        0.08        2.17      2.98 o
  -9   8  12       17.60       21.18      7.08 o
  -8   8  12        1.69        3.52      2.97 o
  -7   8  12       86.46       83.82      7.63 o
  -6   8  12      127.26      124.36      7.70 o
  -5   8  12       16.00       13.32      3.29 o
  -4   8  12        2.31        5.41      3.60 o
  -3   8  12      133.40      152.10     18.64 o
  -2   8  12       78.33       64.76      9.94 o
  -1   8  12       39.51       35.66      8.95 o
   0   8  12       28.23       39.66      6.67 o
 -10   9  12        4.91        4.72      3.64 o
  -9   9  12       60.94       80.95      7.86 o
  -8   9  12       11.16       12.59      4.85 o
  -7   9  12       75.34       98.20      8.64 o
  -6   9  12       62.65       80.59      9.56 o
  -5   9  12       84.51       97.47      7.25 o
  -4   9  12        0.08       -2.73      3.52 o
  -3   9  12       40.55       57.69     10.07 o
  -2   9  12       21.75       35.29      6.24 o
  -8  10  12        2.71        5.80      3.86 o
  -7  10  12        0.23       -0.05      3.33 o
  -6  10  12        1.90       -0.60      2.81 o
  -1 -12  13        0.00       -2.26      2.78 o
   0 -12  13        6.09        4.99      2.59 o
   1 -12  13        4.48        2.80      3.66 o
   2 -12  13        0.14       -0.63      2.38 o
   3 -12  13        3.01        4.47      2.25 o
   4 -12  13        0.74       -1.80      2.12 o
   5 -12  13       10.91       14.81      3.96 o
  -3 -11  13        2.83        2.79      3.40 o
  -2 -11  13        0.00        2.72      3.16 o
  -1 -11  13       32.54       29.94      3.64 o
   0 -11  13        4.24        5.02      2.40 o
   1 -11  13       26.89       31.75      3.62 o
   2 -11  13       31.10       34.40      3.36 o
   3 -11  13        4.19        5.44      2.15 o
   4 -11  13       10.74        7.37      2.67 o
   5 -11  13        0.00        0.87      2.16 o
   6 -11  13        9.22       17.32      3.63 o
  -5 -10  13        4.68        3.12      3.82 o
  -4 -10  13        4.08        1.96      3.28 o
  -3 -10  13        4.58        0.75      2.93 o
  -2 -10  13        9.24        5.28      2.88 o
  -1 -10  13        2.51        0.25      1.91 o
   0 -10  13        3.83        3.49      2.09 o
   1 -10  13       57.08       53.30      4.79 o
   2 -10  13        8.79        9.75      2.76 o
   3 -10  13        7.66       10.60      2.48 o
   4 -10  13       24.55       27.79      3.31 o
   5 -10  13      172.77      181.16      7.38 o
   6 -10  13       49.82       60.35      5.53 o
   7 -10  13        0.57       -0.68      3.28 o
  -6  -9  13       37.83       34.77      6.46 o
  -5  -9  13        3.29       10.21      3.98 o
  -4  -9  13        6.20        2.91      2.80 o
  -3  -9  13        0.37       -1.79      2.22 o
  -2  -9  13       15.15       15.31      2.73 o
  -1  -9  13        4.28        1.42      1.83 o
   0  -9  13      135.57      140.91      6.84 o
   1  -9  13       30.64       21.49      2.75 o
   2  -9  13        1.05        2.33      1.83 o
   3  -9  13        2.02        3.83      1.96 o
   4  -9  13       15.62       14.49      3.88 o
   5  -9  13       24.01       18.96      3.58 o
   6  -9  13        9.96        3.34      2.86 o
   7  -9  13        6.76        7.83      3.87 o
   8  -9  13        9.04        8.99      4.28 o
  -7  -8  13       11.63       10.41      4.10 o
  -6  -8  13        6.40        4.47      4.47 o
  -5  -8  13        4.80        3.22      2.75 o
  -4  -8  13        0.11        0.32      2.86 o
  -3  -8  13      116.85      119.67      7.25 o
  -2  -8  13       11.42       10.59      2.27 o
  -1  -8  13        7.95        3.60      1.96 o
   0  -8  13      168.97      159.04      5.84 o
   1  -8  13        5.81        1.41      1.65 o
   2  -8  13       30.29       36.53      4.01 o
   3  -8  13        5.94        5.13      2.22 o
   4  -8  13       58.59       49.48      4.66 o
   5  -8  13        0.00       -1.38      1.92 o
   6  -8  13        0.27        0.20      2.53 o
   7  -8  13       12.31       13.04      4.31 o
   8  -8  13        5.16        7.78      3.52 o
  -8  -7  13        2.19        1.98      3.36 o
  -7  -7  13       10.01        4.54      3.16 o
  -6  -7  13        2.33       -2.33      2.33 o
  -5  -7  13      150.13      144.54     17.28 o
  -4  -7  13       97.76       95.44      6.30 o
  -3  -7  13        0.02       -1.49      1.57 o
  -2  -7  13        4.32        3.04      1.73 o
  -1  -7  13       52.09       51.28      3.18 o
   0  -7  13       23.43       20.01      2.52 o
   1  -7  13       85.71       84.02      5.42 o
   2  -7  13       21.53       24.19      3.37 o
   3  -7  13        4.62        4.69      2.16 o
   4  -7  13       32.41       37.33      4.16 o
   5  -7  13       50.44       52.91      5.95 o
   6  -7  13        4.86        1.58      3.07 o
   7  -7  13        1.12       -2.31      2.80 o
   8  -7  13        0.01        2.73      4.47 o
  -9  -6  13        6.53       10.21      6.46 o
  -8  -6  13       15.84       14.10      3.45 o
  -7  -6  13       25.77       23.60      4.18 o
  -6  -6  13        0.64        1.22      2.33 o
  -5  -6  13      103.52       94.68      6.29 o
  -4  -6  13        3.74        3.22      3.22 o
  -3  -6  13      439.58      433.14      9.93 o
  -2  -6  13        0.09       -0.05      1.40 o
  -1  -6  13      167.95      176.52      5.63 o
   0  -6  13        2.70        4.51      1.83 o
   1  -6  13        0.14       -1.43      1.70 o
   2  -6  13       11.07        7.03      2.93 o
   3  -6  13        2.78        1.30      2.51 o
   4  -6  13      111.95      124.31      8.74 o
   5  -6  13        4.73       -1.23      2.37 o
   6  -6  13       16.20       16.16      5.97 o
   7  -6  13       22.95       20.24      4.66 o
   8  -6  13        0.48       -0.25      4.47 o
 -10  -5  13        5.65        0.98      3.28 o
  -9  -5  13      101.99      128.80      6.52 o
  -8  -5  13       19.81       12.60      2.68 o
  -7  -5  13       31.01       39.02      3.92 o
  -6  -5  13        3.65        0.49      2.11 o
  -5  -5  13       15.40       22.02      3.12 o
  -4  -5  13       45.72       49.94      3.11 o
  -3  -5  13       89.77       98.05      4.53 o
  -2  -5  13        0.35       -0.92      1.16 o
  -1  -5  13      248.21      256.96      6.78 o
   0  -5  13        3.13        7.49      2.75 o
   1  -5  13      259.63      258.62     10.97 o
   2  -5  13        0.88       -0.84      2.02 o
   3  -5  13        7.59        4.43      2.62 o
   4  -5  13       17.70       20.31      5.10 o
   5  -5  13        9.68        4.26      2.80 o
   6  -5  13       31.67       26.10      6.96 o
   7  -5  13        0.98        0.75      4.23 o
   8  -5  13        7.96        8.45      5.22 o
 -10  -4  13       67.23       63.00      4.61 o
  -9  -4  13       49.99       54.51      4.32 o
  -8  -4  13        4.06        4.68      2.11 o
  -7  -4  13       15.82       15.30      2.73 o
  -6  -4  13        5.70        3.35      1.92 o
  -5  -4  13       93.78       98.65      4.73 o
  -4  -4  13        8.07        6.26      1.52 o
  -3  -4  13       14.45       17.97      1.75 o
  -2  -4  13       69.00       68.41      4.48 o
  -1  -4  13      483.16      468.20     15.32 o
   0  -4  13       11.92        8.82      3.36 o
   1  -4  13      408.14      415.29     16.78 o
   2  -4  13        8.95       11.24      3.11 o
   3  -4  13       67.19       65.84      6.96 o
   4  -4  13       44.98       49.36      5.62 o
   5  -4  13       12.54        7.52      3.25 o
   6  -4  13        0.55        3.73      4.47 o
   7  -4  13        0.00       -0.75      3.98 o
   8  -4  13        1.94        2.24      4.72 o
 -11  -3  13       25.80       37.04      5.47 o
 -10  -3  13       80.28       94.46      8.50 o
  -9  -3  13        0.75        0.91      1.83 o
  -8  -3  13        1.00        2.66      1.65 o
  -7  -3  13        0.14        0.18      1.41 o
  -6  -3  13      116.75      103.62      4.58 o
  -5  -3  13        5.56        3.15      1.94 o
  -4  -3  13       41.93       41.38      2.68 o
  -3  -3  13      264.84      264.58      6.89 o
  -2  -3  13       65.86       64.53      4.65 o
  -1  -3  13        2.78       -1.42      2.21 o
   0  -3  13        1.14       -1.08      1.91 o
   1  -3  13      303.73      281.55     11.21 o
   2  -3  13       16.94       12.68      3.42 o
   3  -3  13      191.16      196.34      9.47 o
   4  -3  13        5.81        1.37      2.46 o
   5  -3  13       50.47       60.66      9.45 o
   6  -3  13        0.01       -2.98      3.23 o
   7  -3  13        3.93        5.72      4.97 o
   8  -3  13        5.29        0.50      4.97 o
 -11  -2  13        8.48        4.30      2.56 o
 -10  -2  13        1.16        2.02      1.66 o
  -9  -2  13       15.25       16.28      2.23 o
  -8  -2  13      128.15      109.96      4.69 o
  -7  -2  13        4.68        5.09      1.55 o
  -6  -2  13      134.82      136.53      4.24 o
  -5  -2  13       10.50       12.98      1.44 o
  -4  -2  13       95.05       92.35      4.38 o
  -3  -2  13       10.13       10.32      2.96 o
  -2  -2  13      112.45       96.53      5.55 o
  -1  -2  13        4.73        3.36      6.96 o
   0  -2  13        0.79       -1.74      1.84 o
   1  -2  13       23.50       19.79      3.75 o
   2  -2  13      216.05      187.15     15.04 o
   3  -2  13      235.90      228.29     10.45 o
   4  -2  13        3.61        3.98      3.98 o
   5  -2  13      100.92       92.72     11.44 o
   6  -2  13        8.99       19.14      6.21 o
   7  -2  13        0.99       -0.99      4.23 o
 -12  -1  13       25.75       33.73      4.10 o
 -11  -1  13        5.27        4.29      2.17 o
 -10  -1  13       20.66       15.46      2.00 o
  -9  -1  13        3.25        3.21      1.48 o
  -8  -1  13        1.54        1.18      1.38 o
  -7  -1  13       41.56       33.51      2.59 o
  -6  -1  13      100.62      100.99      6.01 o
  -5  -1  13        7.49        6.85      1.32 o
  -4  -1  13       91.82       68.50      4.68 o
  -3  -1  13        1.86       10.30      3.42 o
  -2  -1  13       11.19        5.14      2.00 o
  -1  -1  13      391.09      382.61     13.25 o
   0  -1  13       66.04       72.41      6.71 o
   1  -1  13      117.00      118.87      8.17 o
   2  -1  13        0.20       -1.01      2.21 o
   3  -1  13        0.00       -1.36      2.26 o
   4  -1  13        1.65        0.58      2.69 o
   5  -1  13       82.19       83.03     10.94 o
   6  -1  13       31.67       15.66      5.97 o
   7  -1  13       36.69       47.48      8.70 o
 -12   0  13        0.54       -1.14      2.50 o
 -11   0  13        0.63       -0.43      2.14 o
 -10   0  13        1.40        0.92      1.51 o
  -9   0  13       14.45       15.61      2.21 o
  -8   0  13       29.48       30.67      2.76 o
  -7   0  13        1.00        0.98      1.39 o
  -6   0  13       46.44       54.71      3.25 o
  -5   0  13        2.62        5.94      1.23 o
  -4   0  13      245.24      199.79      7.93 o
  -3   0  13       46.05       44.54      3.94 o
  -2   0  13       51.59       56.66      7.83 o
  -1   0  13       31.23       39.18      4.66 o
   0   0  13       59.34       73.67      6.40 o
   1   0  13       22.58       17.41      3.48 o
   2   0  13       15.53       17.35     12.06 o
   3   0  13       58.59       55.81     13.42 o
   4   0  13        1.13       -1.17      2.72 o
   5   0  13       11.34       14.92      5.97 o
   6   0  13       32.07       42.51      8.70 o
   7   0  13        6.28        5.72      5.72 o
 -12   1  13       36.44       45.45      4.44 o
 -11   1  13        0.27        2.49      2.12 o
 -10   1  13       31.19       31.36      2.80 o
  -9   1  13      148.41      158.18      5.23 o
  -8   1  13       44.91       45.69      3.27 o
  -7   1  13       18.22       11.45      1.83 o
  -6   1  13       39.32       40.87      2.83 o
  -5   1  13       39.46       28.93      3.30 o
  -4   1  13       47.25       56.72      4.39 o
  -3   1  13       55.36       51.25     13.67 o
  -2   1  13       78.50       73.90      6.30 o
  -1   1  13       37.86       34.20      4.64 o
   0   1  13      109.69       93.96      7.38 o
   1   1  13        5.60        5.60      2.86 o
   2   1  13        0.01       -1.61      2.26 o
   3   1  13        1.95       -0.75      2.46 o
   4   1  13        1.26        1.49      3.73 o
   5   1  13        0.03       -2.98      3.48 o
   6   1  13        2.80        2.98      4.97 o
 -12   2  13       19.55       14.41      3.42 o
 -11   2  13        3.38        3.03      1.60 o
 -10   2  13        5.05        7.71      2.26 o
  -9   2  13      262.73      261.13      7.46 o
  -8   2  13      131.25      141.53      7.57 o
  -7   2  13       69.54       59.88      3.38 o
  -6   2  13       22.60       24.24      2.53 o
  -5   2  13      553.87      608.26     14.58 o
  -4   2  13      220.45      222.56      9.57 o
  -3   2  13       33.57       41.77     14.79 o
  -2   2  13      131.51      109.36      7.90 o
  -1   2  13       49.69       53.15      5.71 o
   0   2  13        3.21        3.96      2.51 o
   1   2  13       97.96      102.11      7.98 o
   2   2  13       36.97       35.57      5.18 o
   3   2  13        2.52        2.73      3.16 o
   4   2  13        3.62        1.24      4.23 o
   5   2  13        7.60       11.93      5.72 o
 -12   3  13        1.03        4.58      2.93 o
 -11   3  13        0.19        0.50      1.63 o
 -10   3  13        6.14        2.99      1.89 o
  -9   3  13       17.09       20.34      2.46 o
  -8   3  13      106.25      115.14      5.36 o
  -7   3  13      279.35      285.10     11.55 o
  -6   3  13      122.86      126.35      7.39 o
  -5   3  13      484.74      457.14     15.10 o
  -4   3  13        7.51        3.05      2.44 o
  -3   3  13      125.85      140.31      8.42 o
  -2   3  13       29.35       36.66      4.83 o
  -1   3  13       84.55       87.37      7.36 o
   0   3  13        2.78       -0.35      2.37 o
   1   3  13        0.24        0.34      2.72 o
   2   3  13        0.52       -1.44      2.44 o
   3   3  13       28.12       18.66      7.83 o
   4   3  13        6.49       13.18      5.97 o
   5   3  13       14.15        7.71      6.46 o
 -12   4  13       44.44       51.21      7.95 o
 -11   4  13       41.82       38.39      3.99 o
 -10   4  13       12.54        6.16      7.95 o
  -9   4  13       11.30        8.38      2.80 o
  -8   4  13        0.09       -0.90      1.71 o
  -7   4  13       18.80       23.65      2.73 o
  -6   4  13        3.13        3.78      2.62 o
  -5   4  13      222.87      227.89     10.27 o
  -4   4  13      106.79      114.89      8.24 o
  -3   4  13       79.63       74.79      9.20 o
  -2   4  13       19.38       12.16      3.46 o
  -1   4  13       81.85       80.82      7.46 o
   0   4  13       11.73       11.90      3.98 o
   1   4  13       10.94        5.04      3.42 o
   2   4  13       25.53       30.35      5.10 o
   3   4  13        0.29       -1.49      4.23 o
   4   4  13        6.95       23.86      7.95 o
 -12   5  13       34.24       26.85      6.46 o
 -11   5  13        1.36       -0.06      2.33 o
 -10   5  13        3.51        6.00      2.75 o
  -9   5  13        7.69        6.83      2.43 o
  -8   5  13       16.41       16.51      3.50 o
  -7   5  13       51.79       56.73      7.55 o
  -6   5  13       36.11       34.32      5.34 o
  -5   5  13        0.01        2.37      2.37 o
  -4   5  13        0.06       -0.29      2.44 o
  -3   5  13       11.81        6.71      3.25 o
  -2   5  13        8.00       10.13      3.98 o
  -1   5  13       18.69       16.86      4.21 o
   0   5  13       17.47        9.56      5.34 o
   1   5  13        7.28        6.76      3.75 o
   2   5  13        0.03       -0.48      3.73 o
   3   5  13        0.75        0.99      4.97 o
 -12   6  13        2.03        0.71      2.62 o
 -11   6  13        0.00        0.00      2.30 o
 -10   6  13       43.34       47.98      6.96 o
  -9   6  13       14.13       18.27      5.72 o
  -8   6  13        4.28        2.64      3.36 o
  -7   6  13      120.27      125.69      8.44 o
  -6   6  13        7.78        6.97      3.28 o
  -5   6  13        0.90        1.54      2.72 o
  -4   6  13       41.79       52.63      9.94 o
  -3   6  13       65.31       61.85     14.54 o
  -2   6  13       13.03       18.40      4.39 o
  -1   6  13        4.08        1.24      2.90 o
   0   6  13        0.05        1.14      3.25 o
   1   6  13        0.45        2.68      3.46 o
 -11   7  13       22.76       20.38      5.22 o
 -10   7  13       63.84       63.39      8.45 o
  -9   7  13       23.12       20.79      4.38 o
  -8   7  13       12.79       15.46      3.86 o
  -7   7  13        0.55       -0.15      2.62 o
  -6   7  13        3.47        4.29      2.66 o
  -5   7  13        0.06       -2.11      2.99 o
  -4   7  13        0.03       -1.37      2.64 o
  -3   7  13      137.18      153.79     10.98 o
  -2   7  13       81.06       74.69      7.96 o
  -1   7  13        1.36        6.64      3.86 o
   0   7  13        0.19        0.37      3.52 o
 -10   8  13      127.08      149.92      9.98 o
  -9   8  13      128.13      150.74     10.00 o
  -8   8  13       27.11       22.00      4.56 o
  -7   8  13        0.37       -0.74      2.62 o
  -6   8  13        0.04       -1.50      2.37 o
  -5   8  13       22.74       34.84      5.79 o
  -4   8  13        7.71        5.18      4.03 o
  -3   8  13        1.29       -0.13      3.60 o
  -2   8  13       23.28       17.18      5.09 o
  -9   9  13        1.47        6.09      4.06 o
  -8   9  13        4.73       -0.85      3.16 o
  -7   9  13        0.07       -3.11      3.11 o
  -6   9  13        2.80        3.31      4.35 o
  -5   9  13        7.66        4.72      3.88 o
  -4   9  13       40.23       54.32     12.68 o
   1 -12  14       13.91        6.90      2.76 o
   2 -12  14        1.25        0.55      2.43 o
   3 -12  14        0.00       -0.75      2.55 o
  -2 -11  14        0.11       -2.55      2.55 o
  -1 -11  14        1.29       -2.33      2.38 o
   0 -11  14       42.28       33.82      3.91 o
   1 -11  14        4.93        7.17      2.57 o
   2 -11  14        2.90        1.95      2.38 o
   3 -11  14       12.01        8.32      2.67 o
   4 -11  14       20.27       25.82      3.66 o
   5 -11  14       11.03        6.84      4.04 o
  -4 -10  14        1.18        4.53      3.57 o
  -3 -10  14        0.00       -1.59      2.98 o
  -2 -10  14        0.38        2.08      2.70 o
  -1 -10  14       23.82       22.65      3.20 o
   0 -10  14       12.46       10.24      2.61 o
   1 -10  14        7.11        6.32      2.46 o
   2 -10  14        2.99        0.84      2.08 o
   3 -10  14        0.34        0.52      2.06 o
   4 -10  14        3.25        6.33      2.33 o
   5 -10  14        5.82        4.46      2.39 o
   6 -10  14       14.58       21.00      3.91 o
  -5  -9  14        1.02        3.29      3.11 o
  -4  -9  14        1.96        1.16      2.62 o
  -3  -9  14       14.67       16.24      3.46 o
  -2  -9  14       15.13       13.45      2.58 o
  -1  -9  14       38.98       40.05      4.99 o
   0  -9  14        1.99       -0.33      1.85 o
   1  -9  14        0.56        0.88      1.82 o
   2  -9  14        3.47        2.20      1.87 o
   3  -9  14        2.43        2.96      1.97 o
   4  -9  14        5.15        1.19      1.97 o
   5  -9  14        3.53       -0.91      2.43 o
   6  -9  14        4.31       11.44      3.87 o
   7  -9  14        1.62       -0.55      3.40 o
  -7  -8  14        2.80       -2.52      2.72 o
  -6  -8  14        3.55        0.52      2.80 o
  -5  -8  14        8.76        4.17      5.22 o
  -4  -8  14        0.17       -0.43      2.57 o
  -3  -8  14        0.73        0.79      2.22 o
  -2  -8  14       10.64       10.99      2.30 o
  -1  -8  14        9.47        9.96      2.47 o
   0  -8  14       14.75       11.63      2.29 o
   1  -8  14        4.83        2.90      1.81 o
   2  -8  14        2.10        1.67      1.79 o
   3  -8  14        0.03        0.98      1.67 o
   4  -8  14        0.64       -1.17      2.13 o
   5  -8  14        0.80        0.66      2.19 o
   6  -8  14       14.40       11.37      3.28 o
   7  -8  14        0.68        1.48      3.14 o
  -8  -7  14        5.96        5.36      3.58 o
  -7  -7  14       12.14        9.66      3.64 o
  -6  -7  14       56.48       62.89      6.44 o
  -5  -7  14        0.00       -2.34      2.44 o
  -4  -7  14       36.04       40.21      4.55 o
  -3  -7  14        0.56        4.58      1.93 o
  -2  -7  14       29.47       35.26      3.23 o
  -1  -7  14        1.31        1.55      2.04 o
   0  -7  14        9.27        2.44      1.78 o
   1  -7  14        5.29        5.90      1.99 o
   2  -7  14       15.79       12.47      2.79 o
   3  -7  14        1.16        1.23      2.12 o
   4  -7  14        1.32        0.72      2.99 o
   5  -7  14        9.04       15.68      4.21 o
   6  -7  14       16.66       13.83      4.53 o
   7  -7  14        0.08       -0.49      6.21 o
  -8  -6  14        0.63       -0.34      2.80 o
  -7  -6  14        1.35        2.36      2.71 o
  -6  -6  14       10.98        9.34      3.11 o
  -5  -6  14      106.29      108.43     11.19 o
  -4  -6  14      176.33      181.28      7.79 o
  -3  -6  14        0.38       -0.75      1.59 o
  -2  -6  14        2.56        3.71      1.78 o
  -1  -6  14       29.15       33.94      4.05 o
   0  -6  14       33.26       34.73      3.08 o
   1  -6  14       14.77       15.03      2.99 o
   2  -6  14       14.60       17.35      3.81 o
   3  -6  14        0.03       -2.15      2.15 o
   4  -6  14        0.52        0.27      2.72 o
   5  -6  14        1.52        0.28      2.61 o
   6  -6  14        8.86       17.40      5.97 o
   7  -6  14        2.48       -2.73      4.23 o
  -9  -5  14       14.54        8.18      3.98 o
  -8  -5  14       39.27       46.25     13.67 o
  -7  -5  14        0.62        0.42      2.25 o
  -6  -5  14       19.01       20.55      3.76 o
  -5  -5  14        3.14        1.31      2.14 o
  -4  -5  14       34.32       31.15      2.91 o
  -3  -5  14       44.98       38.40      3.20 o
  -2  -5  14        3.18        1.85      1.43 o
  -1  -5  14        5.08        3.59      2.43 o
   0  -5  14      169.67      164.57      9.29 o
   1  -5  14       75.96       76.41      6.86 o
   2  -5  14       37.12       38.77      7.33 o
   3  -5  14        0.01        0.57      2.26 o
   4  -5  14       21.45       20.03      4.17 o
   5  -5  14        0.47       -0.99      3.48 o
   6  -5  14        8.40       17.15      5.97 o
   7  -5  14        0.29        1.24      4.47 o
 -10  -4  14        0.68       -1.88      2.24 o
  -9  -4  14      184.63      195.92      7.71 o
  -8  -4  14       44.57       35.74      5.23 o
  -7  -4  14       22.55       11.46      2.61 o
  -6  -4  14       30.40       29.57      3.39 o
  -5  -4  14       68.05       74.36      5.18 o
  -4  -4  14       18.80       11.83      2.09 o
  -3  -4  14       16.03       15.82      2.89 o
  -2  -4  14       52.43       49.67      4.04 o
  -1  -4  14        0.18       -1.66      1.88 o
   0  -4  14        0.09       -1.57      1.97 o
   1  -4  14       47.19       48.34      5.48 o
   2  -4  14       13.66       17.08      3.94 o
   3  -4  14        0.06        1.62      2.62 o
   4  -4  14       72.03       70.60     10.57 o
   5  -4  14        2.21       -0.25      3.98 o
   6  -4  14        3.75        8.95      4.97 o
   7  -4  14        2.45        6.21      4.97 o
 -10  -3  14       19.54       15.94      2.94 o
  -9  -3  14       58.24       45.12      4.09 o
  -8  -3  14       25.60       24.17      3.18 o
  -7  -3  14       30.87       24.29      3.17 o
  -6  -3  14       43.94       48.92      4.16 o
  -5  -3  14      154.00      160.71      5.83 o
  -4  -3  14       32.54       23.61      2.71 o
  -3  -3  14        8.83        5.71      1.91 o
  -2  -3  14        3.84        1.49      2.33 o
  -1  -3  14       57.57       62.88      6.09 o
   0  -3  14        3.26        0.17      2.37 o
   1  -3  14        6.98        4.59      2.86 o
   2  -3  14        8.81        5.41      3.04 o
   3  -3  14       91.69       99.13      7.94 o
   4  -3  14       30.35       27.93      4.64 o
   5  -3  14        5.10        8.20      4.97 o
   6  -3  14        0.51        7.21      4.97 o
   7  -3  14        5.83       -0.50      4.72 o
 -11  -2  14        1.61        1.16      3.08 o
 -10  -2  14        4.71       10.96      2.47 o
  -9  -2  14       13.58        9.83      2.38 o
  -8  -2  14       77.49       66.90      7.45 o
  -7  -2  14       98.79       98.81      6.71 o
  -6  -2  14        7.44        5.53      1.72 o
  -5  -2  14       60.79       54.43      4.70 o
  -4  -2  14      249.00      245.47      7.32 o
  -3  -2  14      433.06      422.32     21.63 o
  -2  -2  14       21.21       20.58      7.58 o
  -1  -2  14        0.01       -1.73      1.73 o
   0  -2  14        3.15        1.20      2.86 o
   1  -2  14      264.50      285.19     11.89 o
   2  -2  14       34.17       27.34      4.38 o
   3  -2  14       14.43       19.35      4.17 o
   4  -2  14        1.02        1.57      2.62 o
   5  -2  14       14.85       12.18      5.72 o
   6  -2  14        2.58        2.98      4.47 o
   7  -2  14        4.95        3.73      5.72 o
 -11  -1  14        5.93        4.52      3.03 o
 -10  -1  14        0.58       -0.65      1.84 o
  -9  -1  14       11.95       12.60      2.52 o
  -8  -1  14       31.73       29.01      3.29 o
  -7  -1  14        0.20        0.90      1.75 o
  -6  -1  14      351.46      342.86      8.69 o
  -5  -1  14        5.09        5.67      1.41 o
  -4  -1  14       34.88       24.61      3.24 o
  -3  -1  14        1.73        0.59      2.44 o
  -2  -1  14      102.40       99.48      7.57 o
  -1  -1  14       48.15       45.82      8.82 o
   0  -1  14       77.10       82.78     12.93 o
   1  -1  14      297.26      289.84     12.09 o
   2  -1  14      221.95      192.96     25.60 o
   3  -1  14       63.57       55.41      7.58 o
   4  -1  14        2.25        2.98      3.07 o
   5  -1  14       21.24       15.41      6.46 o
   6  -1  14       18.47       22.87      6.96 o
 -12   0  14        1.52       -0.06      2.52 o
 -11   0  14       13.39       11.35      3.03 o
 -10   0  14       10.97        9.20      2.15 o
  -9   0  14        0.22        0.49      1.71 o
  -8   0  14        0.18       -1.45      1.45 o
  -7   0  14        1.35        1.56      1.82 o
  -6   0  14       19.31       17.42      2.39 o
  -5   0  14      100.81      124.97      4.71 o
  -4   0  14        7.69        2.08      2.86 o
  -3   0  14       24.06       16.54      3.52 o
  -2   0  14      287.04      238.29     10.40 o
  -1   0  14        4.09        1.99      2.37 o
   0   0  14        0.31        0.63      2.25 o
   1   0  14       22.34       14.00      4.60 o
   2   0  14       25.90       25.36      4.56 o
   3   0  14        0.00       -2.34      2.49 o
   4   0  14        1.30       -0.25      4.23 o
   5   0  14        1.62        2.24      4.72 o
   6   0  14       30.18       31.07      8.20 o
 -12   1  14        0.79        1.10      2.93 o
 -11   1  14        1.97        1.78      1.66 o
 -10   1  14       13.49       14.03      2.21 o
  -9   1  14       25.13       25.70      3.05 o
  -8   1  14        4.43        2.65      2.68 o
  -7   1  14       64.69       64.99      4.53 o
  -6   1  14       92.59       87.38      4.73 o
  -5   1  14      204.06      185.09     13.44 o
  -4   1  14      272.49      251.43     13.18 o
  -3   1  14        0.08        0.10      2.15 o
  -2   1  14       70.46       54.40      5.77 o
  -1   1  14        4.12        9.76      3.60 o
   0   1  14       18.56       12.86      6.09 o
   1   1  14       37.16       45.16      8.58 o
   2   1  14       19.57       17.27      4.21 o
   3   1  14        0.87       -0.12      2.81 o
   4   1  14        0.08        0.99      4.23 o
   5   1  14       18.22       19.64      7.21 o
 -12   2  14        0.28        0.50      3.98 o
 -11   2  14       10.14       15.65      5.47 o
 -10   2  14        8.69        7.55      2.26 o
  -9   2  14        4.87        4.13      1.93 o
  -8   2  14       19.51       20.78      2.91 o
  -7   2  14       48.20       47.71      3.99 o
  -6   2  14        2.48        1.63      2.22 o
  -5   2  14        6.88        7.83      2.81 o
  -4   2  14        0.42       -1.03      2.09 o
  -3   2  14      132.12      127.67     13.80 o
  -2   2  14       54.94       49.96      5.71 o
  -1   2  14       71.56       74.67      7.08 o
   0   2  14       43.77       33.70      5.01 o
   1   2  14        0.31        1.99      2.81 o
   2   2  14       46.53       38.43      5.62 o
   3   2  14       44.21       45.23      6.32 o
   4   2  14       20.04       11.93      5.72 o
 -12   3  14        4.88        5.72      4.23 o
 -11   3  14        5.56        7.33      2.37 o
 -10   3  14        7.60       10.55      2.75 o
  -9   3  14       50.00       56.29      5.31 o
  -8   3  14        0.22        0.55      1.85 o
  -7   3  14        2.91        2.87      1.85 o
  -6   3  14        7.27        4.52      2.48 o
  -5   3  14      100.64      113.18     13.55 o
  -4   3  14       42.78       38.25      7.46 o
  -3   3  14        0.26        0.42      2.25 o
  -2   3  14        7.62        4.77      2.80 o
  -1   3  14       14.93       10.40      3.33 o
   0   3  14       45.63       51.49      6.32 o
   1   3  14        1.60       -0.99      2.81 o
   2   3  14        3.92        2.15      3.11 o
   3   3  14        1.40        2.98      4.97 o
   4   3  14       30.17       27.34      8.45 o
 -12   4  14        4.14       -2.73      3.98 o
 -11   4  14        5.22        2.86      2.30 o
 -10   4  14        7.47        6.49      2.80 o
  -9   4  14      120.24      125.29      7.70 o
  -8   4  14       27.83       37.29      6.46 o
  -7   4  14        0.01        2.24      3.48 o
  -6   4  14        1.70       -2.21      2.21 o
  -5   4  14        3.35        2.92      2.54 o
  -4   4  14        0.03        1.51      2.62 o
  -3   4  14        1.82       -1.34      3.36 o
  -2   4  14        1.45        5.25      3.22 o
  -1   4  14        0.62        1.90      2.86 o
   0   4  14       24.44       25.48      4.83 o
   1   4  14       17.77       13.62      5.59 o
   2   4  14        3.71        3.85      3.42 o
   3   4  14        7.79        4.97      5.72 o
 -12   5  14       19.38       25.11      6.71 o
 -11   5  14        8.57        6.03      2.71 o
 -10   5  14       11.75       11.19      4.23 o
  -9   5  14        0.85        0.75      3.48 o
  -8   5  14       36.90       43.41      5.10 o
  -7   5  14        0.52       -1.49      2.98 o
  -6   5  14        0.03       -2.37      2.37 o
  -5   5  14        4.14        5.03      2.93 o
  -4   5  14        0.31       -0.87      2.51 o
  -3   5  14        0.00       -2.54      2.54 o
  -2   5  14        1.24       -0.73      3.73 o
  -1   5  14       12.20        7.54      3.78 o
   0   5  14        0.41       -1.51      2.90 o
   1   5  14        2.37        4.48      3.78 o
   2   5  14        0.10        1.24      4.97 o
 -11   6  14        4.16        4.97      3.98 o
 -10   6  14        5.01        2.98      3.73 o
  -9   6  14       33.62       35.80      6.71 o
  -8   6  14        1.68        0.58      2.62 o
  -7   6  14       12.55       19.89      5.47 o
  -6   6  14        0.33        3.37      3.23 o
  -5   6  14       15.41       20.99      4.53 o
  -4   6  14        2.38        3.52      3.42 o
  -3   6  14        6.44       11.53      4.97 o
  -2   6  14       36.92       39.38      6.14 o
  -1   6  14        0.04        0.36      3.25 o
   0   6  14        1.17       -1.10      3.73 o
 -10   7  14       12.90       21.13      5.72 o
  -9   7  14       47.36       56.61     10.94 o
  -8   7  14        8.93       16.54      4.03 o
  -7   7  14        1.35       -1.24      3.48 o
  -6   7  14       25.82       39.18     11.68 o
  -5   7  14        1.56        1.89      3.16 o
  -4   7  14        3.80        6.59      3.75 o
  -3   7  14        3.99        9.67      4.42 o
  -2   7  14        1.58        3.73      4.04 o
  -1   7  14       65.23       77.10      8.52 o
  -9   8  14       65.14       77.59      7.63 o
  -8   8  14       49.85       44.00      6.33 o
  -7   8  14        9.38       10.14      4.97 o
  -6   8  14        7.42        3.95      3.49 o
  -5   8  14       19.42       23.65      5.72 o
  -4   8  14       29.89       22.79      5.18 o
  -3   8  14        8.62       17.00      5.26 o
  -1 -11  15        9.41        3.59      3.37 o
   0 -11  15       24.73       16.88      3.15 o
   1 -11  15        0.54        2.57      2.59 o
   2 -11  15        0.24        1.87      2.52 o
   3 -11  15        0.15       -0.81      2.80 o
  -3 -10  15        0.86        2.38      3.22 o
  -2 -10  15        1.01        2.21      2.73 o
  -1 -10  15       97.81      115.03      6.41 o
   0 -10  15       24.63       17.05      4.52 o
   1 -10  15        0.12       -0.51      2.19 o
   2 -10  15        7.08        2.89      2.73 o
   3 -10  15       15.94       15.23      3.06 o
   4 -10  15        1.83       -1.40      2.29 o
   5 -10  15        1.11        6.13      3.94 o
  -5  -9  15        0.24        2.35      3.27 o
  -4  -9  15       15.03       17.05      4.21 o
  -3  -9  15        0.90        0.43      2.51 o
  -2  -9  15        2.58        6.11      2.28 o
  -1  -9  15       58.03       55.29      4.53 o
   0  -9  15       16.68       18.47      2.98 o
   1  -9  15        9.79       13.33      3.29 o
   2  -9  15        0.23       -1.41      1.97 o
   3  -9  15       36.51       45.05      7.23 o
   4  -9  15        1.19       -0.86      2.10 o
   5  -9  15       16.44       25.93      5.34 o
   6  -9  15        0.49        4.51      4.00 o
  -6  -8  15        0.16        0.99      2.98 o
  -5  -8  15        0.01       -0.15      2.67 o
  -4  -8  15        0.98        2.01      2.62 o
  -3  -8  15        0.25        0.83      2.41 o
  -2  -8  15       14.56       12.65      2.53 o
  -1  -8  15        1.39       -1.71      1.81 o
   0  -8  15        1.33        1.56      2.09 o
   1  -8  15       26.93       30.24      3.88 o
   2  -8  15        0.44       -1.17      1.78 o
   3  -8  15       78.34       83.32      6.32 o
   4  -8  15       18.42       22.73      4.48 o
   5  -8  15       19.46       20.97      5.84 o
   6  -8  15        4.17        4.30      3.60 o
  -7  -7  15        6.74        5.52      3.40 o
  -6  -7  15       23.03       23.27      4.48 o
  -5  -7  15        5.54        2.48      3.36 o
  -4  -7  15       47.13       43.06      4.78 o
  -3  -7  15      114.88      128.70      7.61 o
  -2  -7  15        4.31        3.33      1.99 o
  -1  -7  15        4.12        1.73      2.11 o
   0  -7  15        0.00        0.84      1.69 o
   1  -7  15       10.53       11.52      3.43 o
   2  -7  15        0.00        2.03      2.21 o
   3  -7  15        7.99        7.64      3.21 o
   4  -7  15        0.09        4.20      3.50 o
   5  -7  15        8.46       12.68      6.21 o
   6  -7  15        0.19        0.00      4.47 o
  -8  -6  15        0.40        0.56      2.86 o
  -7  -6  15        2.41        0.84      2.80 o
  -6  -6  15        4.38        2.49      2.98 o
  -5  -6  15        1.93        0.24      2.44 o
  -4  -6  15      140.36      140.97      9.43 o
  -3  -6  15       87.69       95.28      5.13 o
  -2  -6  15       10.71       12.47      4.03 o
  -1  -6  15        1.87       -1.77      1.77 o
   0  -6  15       82.33       86.01      4.81 o
   1  -6  15       27.71       32.33      5.97 o
   2  -6  15        1.59        0.34      2.69 o
   3  -6  15        0.26       -0.95      2.69 o
   4  -6  15        4.01       -0.35      3.48 o
   5  -6  15       21.53       20.14      7.21 o
   6  -6  15        1.09       -2.73      4.23 o
   7  -6  15        0.12       -0.99      5.22 o
  -9  -5  15       27.55       19.12      4.47 o
  -8  -5  15        0.01       -0.10      3.36 o
  -7  -5  15        0.00       -2.21      2.21 o
  -6  -5  15        2.71        6.45      3.04 o
  -5  -5  15        7.87        4.21      4.74 o
  -4  -5  15       65.85       70.61      5.61 o
  -3  -5  15       31.26       39.63      7.64 o
  -2  -5  15        0.79       -1.07      1.72 o
  -1  -5  15        1.67       -0.01      1.78 o
   0  -5  15      106.79      129.42     12.93 o
   1  -5  15       27.21       25.13      4.48 o
   2  -5  15       23.12       30.73      5.34 o
   3  -5  15        5.76       20.47      6.96 o
   4  -5  15        4.48        3.87      6.71 o
   5  -5  15       15.77        5.72      5.47 o
   6  -5  15        5.39       -1.24      4.47 o
   7  -5  15       22.07       10.94      7.21 o
  -9  -4  15        0.14       -0.71      2.56 o
  -8  -4  15       24.87       35.09      4.77 o
  -7  -4  15       24.66       15.23      5.22 o
  -6  -4  15       48.15       48.57      5.97 o
  -5  -4  15       50.29       43.10      6.07 o
  -4  -4  15       28.47       28.39      2.88 o
  -3  -4  15       32.32       35.47      3.56 o
  -2  -4  15        6.00        9.42      2.33 o
  -1  -4  15       41.16       39.85      5.59 o
   0  -4  15       37.54       35.36      4.90 o
   1  -4  15        1.26       -0.97      2.51 o
   2  -4  15        0.80       -1.88      2.44 o
   3  -4  15       10.62        8.71      3.40 o
   4  -4  15       47.11       50.99      6.37 o
   5  -4  15        0.04        4.47      4.97 o
   6  -4  15        4.21        5.97      5.22 o
 -10  -3  15        0.00        2.42      2.28 o
  -9  -3  15        3.11       -0.64      2.14 o
  -8  -3  15       13.46       14.62      2.75 o
  -7  -3  15        6.18        5.49      2.15 o
  -6  -3  15        3.45        1.97      2.26 o
  -5  -3  15       15.23       12.04      2.79 o
  -4  -3  15        2.88       -0.41      1.42 o
  -3  -3  15       18.48       10.59      5.30 o
  -2  -3  15       60.27       58.93     10.69 o
  -1  -3  15      100.80      100.32      8.70 o
   0  -3  15       37.69       43.07      7.08 o
   1  -3  15       70.84       71.01      6.75 o
   2  -3  15      128.45      129.56     12.93 o
   3  -3  15       87.20       95.67      8.21 o
   4  -3  15      172.80      195.81     11.29 o
   5  -3  15        6.21        2.98      4.72 o
   6  -3  15        1.91       -3.98      4.72 o
 -10  -2  15        3.12        2.29      3.35 o
  -9  -2  15       85.25       94.45      6.10 o
  -8  -2  15        1.14        0.95      1.97 o
  -7  -2  15        0.90        0.88      1.79 o
  -6  -2  15       26.47       30.95      5.54 o
  -5  -2  15        6.11        2.48      2.11 o
  -4  -2  15       48.72       63.50      6.65 o
  -3  -2  15       83.84       80.53      6.93 o
  -2  -2  15        0.16        0.00      2.29 o
  -1  -2  15        2.20       -0.10      2.49 o
   0  -2  15        4.47        6.65      2.90 o
   1  -2  15       74.05       71.17      6.90 o
   2  -2  15      126.12      117.50      8.81 o
   3  -2  15       12.90        8.19      4.10 o
   4  -2  15       13.52        9.86      4.23 o
   5  -2  15       33.96       38.53      8.70 o
   6  -2  15       16.78       18.15      7.46 o
 -11  -1  15        1.75        4.95      3.40 o
 -10  -1  15       16.49       12.50      2.80 o
  -9  -1  15        1.81        2.35      2.02 o
  -8  -1  15       12.06        8.12      2.34 o
  -7  -1  15        9.47        5.47      2.14 o
  -6  -1  15        0.46        0.17      1.64 o
  -5  -1  15       82.82       84.04      4.10 o
  -4  -1  15       93.71       81.09      6.83 o
  -3  -1  15        4.76        5.02      3.85 o
  -2  -1  15        2.82        3.50      3.36 o
  -1  -1  15       10.95        7.08      3.03 o
   0  -1  15        4.52        3.90      2.80 o
   1  -1  15        1.97        0.59      2.54 o
   2  -1  15        0.13       -1.49      4.10 o
   3  -1  15       68.39       84.31     18.40 o
   4  -1  15        5.02        5.47      4.72 o
   5  -1  15        1.69       -0.99      4.97 o
 -11   0  15       11.70        8.72      3.70 o
 -10   0  15       28.11       24.86      6.39 o
  -9   0  15       34.46       39.59      3.81 o
  -8   0  15        3.57        8.74      2.63 o
  -7   0  15        0.05       -0.41      1.71 o
  -6   0  15        8.61       13.71      2.79 o
  -5   0  15      229.33      208.88      9.90 o
  -4   0  15       27.16       23.33      5.97 o
  -3   0  15       21.88       18.18      4.97 o
  -2   0  15        3.77        3.91      3.48 o
  -1   0  15       47.72       45.09      5.42 o
   0   0  15       34.46       29.97      6.84 o
   1   0  15       20.78       12.65      3.75 o
   2   0  15        2.49        3.92      3.15 o
   3   0  15        2.18        7.59      3.68 o
   4   0  15        1.30        1.99      4.47 o
   5   0  15        0.00       -4.23      4.97 o
 -11   1  15        0.99        0.61      1.97 o
 -10   1  15       19.19       14.10      2.95 o
  -9   1  15        0.53        3.08      2.08 o
  -8   1  15        2.91        0.84      1.89 o
  -7   1  15        0.19       -0.12      2.11 o
  -6   1  15       40.61       44.52      7.68 o
  -5   1  15      168.66      174.31      8.95 o
  -4   1  15       93.46       97.70      7.82 o
  -3   1  15        0.46        0.50      4.85 o
  -2   1  15        1.58       -2.98      2.98 o
  -1   1  15       64.44       55.45      6.14 o
   0   1  15       10.03        4.95      3.15 o
   1   1  15       34.69       36.27      5.36 o
   2   1  15        1.87        1.21      3.15 o
   3   1  15        0.22       -0.84      3.48 o
   4   1  15        0.41       -0.75      4.72 o
 -11   2  15        0.11        0.44      2.36 o
 -10   2  15        0.53       -0.86      2.25 o
  -9   2  15       94.43      116.01      9.22 o
  -8   2  15       93.28      107.02      6.07 o
  -7   2  15        1.69        3.09      2.33 o
  -6   2  15      129.64      124.70      6.46 o
  -5   2  15       96.21       93.98      7.50 o
  -4   2  15        0.24        2.36      2.64 o
  -3   2  15        3.90        3.80      3.11 o
  -2   2  15       29.59       21.22      4.22 o
  -1   2  15       80.86       73.81      7.08 o
   0   2  15       31.07       29.47      4.99 o
   1   2  15        0.00        5.72      2.99 o
   2   2  15       12.23       12.94      4.30 o
   3   2  15       30.60       20.38      6.96 o
 -11   3  15        1.24        3.64      2.56 o
 -10   3  15       26.40       27.60      6.84 o
  -9   3  15       28.90       26.10      5.47 o
  -8   3  15      260.14      297.31     15.91 o
  -7   3  15       15.24       14.26      3.25 o
  -6   3  15      211.73      209.50     10.23 o
  -5   3  15        3.79        1.37      2.86 o
  -4   3  15       41.93       39.26      5.27 o
  -3   3  15       20.26       20.45      4.28 o
  -2   3  15        0.81       -0.79      2.54 o
  -1   3  15       35.82       32.84      5.27 o
   0   3  15       11.57        6.48      3.40 o
   1   3  15        1.43        0.70      3.07 o
   2   3  15        8.50       10.93      4.21 o
   3   3  15        1.27        0.75      5.22 o
 -11   4  15        2.64       -0.25      3.23 o
 -10   4  15        5.90        2.49      3.48 o
  -9   4  15        3.55        6.46      3.98 o
  -8   4  15        2.34        4.23      3.73 o
  -7   4  15        9.99        5.97      4.23 o
  -6   4  15        1.09        1.67      2.93 o
  -5   4  15        1.07       -0.69      2.44 o
  -4   4  15       11.44       23.11      4.66 o
  -3   4  15       44.17       44.46     13.80 o
  -2   4  15       58.50       52.91      6.58 o
  -1   4  15        0.44        1.62      3.16 o
   0   4  15       12.71       18.45      4.74 o
   1   4  15        0.15        3.50      3.57 o
   2   4  15       13.33       12.18      6.21 o
 -11   5  15        9.93        9.45      4.23 o
 -10   5  15      100.44      127.53     11.68 o
  -9   5  15       11.22       16.90      5.22 o
  -8   5  15        8.46        2.98      3.73 o
  -7   5  15       11.06        9.45      4.72 o
  -6   5  15       21.11       36.55      5.31 o
  -5   5  15        0.22        0.99      2.81 o
  -4   5  15       24.09       31.05      6.46 o
  -3   5  15        4.30        3.60      3.16 o
  -2   5  15       11.44        2.91      3.68 o
  -1   5  15        9.61       11.06      4.39 o
   0   5  15        0.01       -0.75      3.16 o
 -10   6  15       22.24       30.33      6.46 o
  -9   6  15       10.93       11.68      4.97 o
  -8   6  15       13.85       19.89      5.72 o
  -7   6  15       11.48       12.43      5.22 o
  -6   6  15       17.77       13.47      5.84 o
  -5   6  15       40.98       47.95      9.82 o
  -4   6  15        7.73        2.47      3.33 o
  -3   6  15        0.21       -0.39      4.72 o
  -2   6  15        1.20        2.95      3.75 o
  -1   6  15        6.95        1.86      3.69 o
  -9   7  15        0.61        0.50      4.72 o
  -8   7  15       28.35       20.63      6.46 o
  -7   7  15       31.02       35.05      7.71 o
  -6   7  15       25.90       34.46      5.73 o
  -5   7  15        0.17       -2.95      3.34 o
  -4   7  15        4.96        9.34      4.17 o
  -3   7  15       96.08      105.55     15.91 o
  -2 -10  16       20.79       20.21      6.90 o
  -1 -10  16        5.02        4.92      2.56 o
   0 -10  16       63.48       73.26      5.46 o
   1 -10  16       36.93       34.82      3.95 o
   2 -10  16        6.61       12.37      3.48 o
   3 -10  16       12.26        6.60      3.24 o
  -4  -9  16        3.74        6.25      3.64 o
  -3  -9  16        2.81        4.12      2.88 o
  -2  -9  16        5.39        7.26      3.17 o
  -1  -9  16        2.61       -1.38      2.24 o
   0  -9  16       15.36       12.15      3.44 o
   1  -9  16       70.41       80.40      6.31 o
   2  -9  16        7.13        3.59      2.70 o
   3  -9  16       16.31       16.80      3.23 o
   4  -9  16        3.42        0.54      2.31 o
  -5  -8  16       15.28       16.59      6.84 o
  -4  -8  16       12.15       12.45      3.95 o
  -3  -8  16       64.81       70.48      8.53 o
  -2  -8  16       20.74       13.65      2.74 o
  -1  -8  16        5.53        2.49      2.17 o
   0  -8  16        2.73        1.71      2.38 o
   1  -8  16       12.36       15.29      3.30 o
   2  -8  16       12.57       12.47      2.75 o
   3  -8  16       16.21       18.17      3.78 o
   4  -8  16       19.09       22.04      5.14 o
   5  -8  16       69.71       85.89     10.69 o
  -6  -7  16        7.29        7.95      3.63 o
  -5  -7  16        2.23        3.55      3.04 o
  -4  -7  16        0.28       -2.49      2.98 o
  -3  -7  16       27.90       22.93      4.58 o
  -2  -7  16        0.83       -1.70      1.70 o
  -1  -7  16       17.78       19.55      4.55 o
   0  -7  16        0.94        3.66      2.83 o
   1  -7  16       15.33       13.94      2.68 o
   2  -7  16       21.94       27.70      4.02 o
   3  -7  16       29.23       37.02      4.48 o
   4  -7  16        1.11        6.74      4.06 o
   5  -7  16        0.00        4.47      5.47 o
  -7  -6  16        0.40       -2.62      2.62 o
  -6  -6  16        0.49        0.53      2.85 o
  -5  -6  16        4.47        3.48      2.90 o
  -4  -6  16       75.41       80.58      6.25 o
  -3  -6  16        0.00        0.86      1.91 o
  -2  -6  16        2.58       -1.21      1.91 o
  -1  -6  16        6.25        8.83      2.61 o
   0  -6  16        4.95        8.06      2.33 o
   1  -6  16        1.07        4.27      3.07 o
   2  -6  16       11.78       12.26      3.78 o
   3  -6  16        0.55        2.65      6.34 o
   4  -6  16        6.63        1.40      3.46 o
   5  -6  16       19.71       11.19      6.71 o
   6  -6  16       12.21       21.13      7.71 o
  -8  -5  16       11.33        4.54      3.22 o
  -7  -5  16        0.71       -0.87      3.98 o
  -6  -5  16       12.76       16.60      3.76 o
  -5  -5  16       24.15       18.39      4.06 o
  -4  -5  16       21.27       24.94      3.82 o
  -3  -5  16        0.87       -1.61      1.61 o
  -2  -5  16        0.86        2.74      2.13 o
  -1  -5  16       13.38       10.62      3.26 o
   0  -5  16        4.22        5.63      3.22 o
   1  -5  16        0.19       -1.49      2.61 o
   2  -5  16        2.57        1.71      3.16 o
   3  -5  16       32.66       44.86      6.21 o
   4  -5  16       49.87       53.94      6.90 o
   5  -5  16        3.62        0.75      4.97 o
   6  -5  16        8.32        6.46      6.71 o
  -9  -4  16        0.00        0.41      2.62 o
  -8  -4  16        3.21        4.45      3.03 o
  -7  -4  16        0.41       -0.93      2.62 o
  -6  -4  16        0.87        0.06      2.21 o
  -5  -4  16       18.50       14.27      3.24 o
  -4  -4  16       11.43        9.49      2.18 o
  -3  -4  16        0.12       -1.67      1.67 o
  -2  -4  16        9.51        5.91      2.19 o
  -1  -4  16        3.42        1.13      2.69 o
   0  -4  16        5.46        3.43      3.36 o
   1  -4  16        0.89        2.96      2.86 o
   2  -4  16        1.40       -1.21      2.62 o
   3  -4  16        8.60       11.09      3.78 o
   4  -4  16        9.90       12.37      4.38 o
   5  -4  16        5.04        2.49      5.22 o
  -9  -3  16        1.05        2.12      3.85 o
  -8  -3  16        2.00        5.88      4.85 o
  -7  -3  16        1.20        3.29      2.51 o
  -6  -3  16        3.50        2.68      2.48 o
  -5  -3  16        0.21        2.38      2.17 o
  -4  -3  16       17.14       15.64      2.64 o
  -3  -3  16        0.01        0.01      1.72 o
  -2  -3  16       62.36       55.84      7.21 o
  -1  -3  16       32.42       31.77      6.84 o
   0  -3  16        7.31        6.56      4.85 o
   1  -3  16        0.26       -0.27      2.80 o
   2  -3  16       11.66        6.99      3.85 o
   3  -3  16       17.99       16.04      4.35 o
   4  -3  16        1.73       -0.75      4.47 o
   5  -3  16        2.78        0.99      4.97 o
 -10  -2  16        3.22        4.15      4.60 o
  -9  -2  16       45.78       46.68      6.46 o
  -8  -2  16       60.22       61.97      6.03 o
  -7  -2  16        0.17        0.23      2.26 o
  -6  -2  16        8.68        1.93      2.51 o
  -5  -2  16        9.54        8.80      3.13 o
  -4  -2  16        7.31        7.99      2.34 o
  -3  -2  16       15.97       11.77      3.46 o
  -2  -2  16        4.82        6.98      3.03 o
  -1  -2  16        2.35        6.46      3.03 o
   0  -2  16       39.38       40.21      5.44 o
   1  -2  16        0.86        1.13      3.23 o
   2  -2  16       13.86       16.03      4.24 o
   3  -2  16       73.96       71.55      7.38 o
   4  -2  16        1.65       -4.23      4.23 o
   5  -2  16        1.18        7.21      6.21 o
 -10  -1  16        2.36        3.79      2.32 o
  -9  -1  16       50.44       56.89      5.55 o
  -8  -1  16        0.08       -1.16      2.37 o
  -7  -1  16       30.29       11.77      3.11 o
  -6  -1  16       94.02       88.23      9.57 o
  -5  -1  16       15.62       11.92      2.85 o
  -4  -1  16        3.65        1.69      3.60 o
  -3  -1  16       21.54       23.92      4.42 o
  -2  -1  16       11.03        9.85      5.97 o
  -1  -1  16        1.34        6.39      3.04 o
   0  -1  16        1.22        1.45      2.80 o
   1  -1  16       18.87       15.96      4.28 o
   2  -1  16       31.81       41.07      5.84 o
   3  -1  16        5.06        3.13      3.50 o
   4  -1  16        1.40        6.46      5.47 o
 -11   0  16        1.96        1.29      2.05 o
 -10   0  16        8.96        9.61      2.62 o
  -9   0  16        0.12       -1.92      1.92 o
  -8   0  16        3.13        5.45      2.93 o
  -7   0  16        0.86        1.74      2.33 o
  -6   0  16       21.65       24.21      5.25 o
  -5   0  16       20.87       27.17     13.80 o
  -4   0  16       96.61       98.57      7.99 o
  -3   0  16        5.49       -0.50      2.44 o
  -2   0  16        5.39        3.96      3.15 o
  -1   0  16       10.90        3.78      2.90 o
   0   0  16       19.37       13.05      4.04 o
   1   0  16        7.90        8.43      4.72 o
   2   0  16        0.28        1.86      3.15 o
   3   0  16       25.55       36.79     13.92 o
   4   0  16        0.00        0.00      5.22 o
 -11   1  16        0.19        0.52      2.44 o
 -10   1  16       13.99       12.35      5.47 o
  -9   1  16       18.83       18.57      5.97 o
  -8   1  16        9.98        6.13      4.72 o
  -7   1  16        1.13       -0.12      2.29 o
  -6   1  16        0.00       -1.75      1.95 o
  -5   1  16       37.90       38.13      5.31 o
  -4   1  16       41.29       38.63     10.19 o
  -3   1  16        0.64       -1.14      2.44 o
  -2   1  16       21.78       23.84      4.74 o
  -1   1  16        0.12        2.02      2.98 o
   0   1  16       22.04       23.43      4.77 o
   1   1  16        0.74        1.24      2.99 o
   2   1  16        3.02        0.95      3.98 o
   3   1  16        7.24        4.72      5.22 o
 -11   2  16       20.23       27.84      4.97 o
 -10   2  16       30.56       37.54      6.21 o
  -9   2  16        2.18        4.23      3.73 o
  -8   2  16      125.72      134.83      9.45 o
  -7   2  16      109.20      110.99      7.64 o
  -6   2  16       74.51       75.51      6.96 o
  -5   2  16       50.97       43.10      5.73 o
  -4   2  16        3.14        4.76      2.98 o
  -3   2  16       39.19       31.16      5.01 o
  -2   2  16       23.20       18.78      4.97 o
  -1   2  16        0.00       -1.44      2.72 o
   0   2  16        2.78       -2.81      2.81 o
   1   2  16        6.87        4.60      3.69 o
   2   2  16        0.06       -2.62      3.48 o
 -11   3  16       13.47       11.68      3.98 o
 -10   3  16       27.07       31.32      5.97 o
  -9   3  16        0.30       -0.75      2.98 o
  -8   3  16       29.93       38.28      6.96 o
  -7   3  16       66.88       73.58      9.20 o
  -6   3  16        0.00        2.67      3.36 o
  -5   3  16       27.07       27.77      7.21 o
  -4   3  16       17.70       11.00      4.47 o
  -3   3  16       31.66       30.14      5.02 o
  -2   3  16       17.13       13.11      4.11 o
  -1   3  16        5.56        4.84      3.68 o
   0   3  16       13.32       13.86      4.28 o
   1   3  16        2.22        1.49      3.34 o
 -10   4  16       28.74       31.57      6.21 o
  -9   4  16        7.14        4.47      3.98 o
  -8   4  16       16.75       12.68      4.97 o
  -7   4  16        0.44       -2.73      2.73 o
  -6   4  16        7.80        8.41      3.70 o
  -5   4  16       14.73       17.78      4.28 o
  -4   4  16       20.72       23.43      5.06 o
  -3   4  16        0.86       -0.64      3.98 o
  -2   4  16        4.47       10.69      4.22 o
  -1   4  16        1.47       -2.34      3.28 o
   0   4  16        2.73       -2.14      3.04 o
 -10   5  16        5.32        7.71      4.47 o
  -9   5  16       14.36       11.68      4.97 o
  -8   5  16       55.71       69.36      9.70 o
  -7   5  16        3.60        4.47      4.23 o
  -6   5  16        0.15        0.48      3.16 o
  -5   5  16        4.31        4.68      3.82 o
  -4   5  16        1.38        2.57      3.50 o
  -3   5  16        1.93       -1.12      4.60 o
  -2   5  16        9.13       -0.37      3.34 o
  -1   5  16       10.31       12.33      4.74 o
  -9   6  16       11.39       28.59      7.21 o
  -8   6  16       34.33       31.82      7.71 o
  -7   6  16       31.26       38.03      8.20 o
  -6   6  16       32.78       27.10      7.21 o
  -5   6  16       22.56       29.04      5.61 o
  -4   6  16        4.30        3.79      3.50 o
  -3   6  16       25.96       28.97      5.87 o
  -3  -9  17        2.87        8.55      3.95 o
  -2  -9  17        0.39        0.59      3.44 o
  -1  -9  17        2.42        0.66      2.31 o
   0  -9  17        3.44        3.00      2.56 o
   1  -9  17        1.15        0.94      2.78 o
   2  -9  17        0.02       -2.37      2.76 o
   3  -9  17        6.09        7.64      4.48 o
  -4  -8  17       39.24       38.60     14.79 o
  -3  -8  17        0.00        0.74      5.27 o
  -2  -8  17        8.90       11.09      3.62 o
  -1  -8  17        0.93        0.77      2.13 o
   0  -8  17        0.82        2.40      2.77 o
   1  -8  17        3.85        5.36      2.84 o
   2  -8  17        3.69        3.33      2.99 o
   3  -8  17        0.87        2.57      2.94 o
   4  -8  17        3.73       10.22      3.86 o
  -6  -7  17        0.05       -1.11      3.07 o
  -5  -7  17       37.15       39.47      5.67 o
  -4  -7  17       15.68       13.15      3.88 o
  -3  -7  17       11.47       20.52      5.42 o
  -2  -7  17        2.36        4.18      2.18 o
  -1  -7  17       48.41       68.53      7.42 o
   0  -7  17        4.09        5.42      2.71 o
   1  -7  17        0.91       -1.33      2.17 o
   2  -7  17        0.84        4.36      2.73 o
   3  -7  17       11.04        9.34      3.23 o
   4  -7  17        0.30       -1.87      3.07 o
  -7  -6  17        6.01        7.57      3.76 o
  -6  -6  17       14.31       11.84      3.82 o
  -5  -6  17       21.08       26.54      4.77 o
  -4  -6  17       55.83       52.55      5.33 o
  -3  -6  17       85.39       93.78      6.97 o
  -2  -6  17        0.37       -1.96      1.96 o
  -1  -6  17       34.02       39.52      4.37 o
   0  -6  17       36.20       41.41      4.58 o
   1  -6  17       25.26       33.11      8.08 o
   2  -6  17        3.93        5.47      3.52 o
   3  -6  17        3.34        4.20      3.57 o
   4  -6  17       25.41       42.76      9.70 o
  -7  -5  17        1.12       -2.14      2.48 o
  -6  -5  17        5.37        5.83      3.28 o
  -5  -5  17        2.68        5.27      5.10 o
  -4  -5  17       67.70       71.08      8.79 o
  -3  -5  17        2.33        1.00      1.96 o
  -2  -5  17        1.64       -0.98      2.29 o
  -1  -5  17       13.78       13.97      6.09 o
   0  -5  17        2.54        2.84      2.97 o
   1  -5  17        0.33       -0.13      2.62 o
   2  -5  17       11.61        8.18      3.88 o
   3  -5  17       57.17       73.60      8.06 o
   4  -5  17       49.59       43.01      9.45 o
  -8  -4  17        1.71        0.45      2.75 o
  -7  -4  17        0.25        2.92      2.85 o
  -6  -4  17        4.73        4.42      2.90 o
  -5  -4  17        5.54        2.71      2.93 o
  -4  -4  17        8.58        8.70      2.99 o
  -3  -4  17       10.03        4.89      2.49 o
  -2  -4  17        1.03        5.47      3.11 o
  -1  -4  17       19.34       20.71      7.95 o
   0  -4  17        0.74       -1.61      2.73 o
   1  -4  17        4.12        4.49      6.21 o
   2  -4  17        1.40       -1.49      4.23 o
   3  -4  17       99.87       96.36      8.95 o
   4  -4  17        7.25        9.20      6.21 o
  -9  -3  17       48.29       57.60      6.09 o
  -8  -3  17        2.36        8.98      3.34 o
  -7  -3  17        3.23        3.75      2.86 o
  -6  -3  17        0.09       -1.08      3.36 o
  -5  -3  17        0.34       -0.27      2.20 o
  -4  -3  17       20.37       23.36      4.51 o
  -3  -3  17       18.50       17.72      2.99 o
  -2  -3  17        4.52        0.38      5.97 o
  -1  -3  17       17.62       15.49      4.12 o
   0  -3  17        1.84       -2.49      2.51 o
   1  -3  17        1.07        2.56      3.04 o
   2  -3  17        0.06       -2.26      3.11 o
   3  -3  17        9.83       15.05      4.60 o
   4  -3  17        1.07        0.00      4.97 o
  -9  -2  17        1.31       -2.98      2.98 o
  -8  -2  17       24.02       20.21      6.71 o
  -7  -2  17        0.08       -0.75      2.33 o
  -6  -2  17        5.88        4.93      3.48 o
  -5  -2  17       46.46       41.95      4.60 o
  -4  -2  17       42.57       33.38      3.74 o
  -3  -2  17       39.41       45.71      5.91 o
  -2  -2  17       39.65       38.32      5.59 o
  -1  -2  17        1.95       -0.35      2.62 o
   0  -2  17       24.61       24.10      7.33 o
   1  -2  17       16.83        9.77      6.71 o
   2  -2  17      118.97      116.44      9.87 o
   3  -2  17       67.16       69.31     10.69 o
   4  -2  17        2.46        1.24      5.72 o
 -10  -1  17       17.94       14.48      4.47 o
  -9  -1  17       18.66       19.38      9.32 o
  -8  -1  17       13.64       16.29      3.68 o
  -7  -1  17        4.53        3.72      2.80 o
  -6  -1  17       10.63       14.89      3.58 o
  -5  -1  17       89.92      101.00      8.30 o
  -4  -1  17       20.96       18.98      4.18 o
  -3  -1  17        4.33        2.15      2.86 o
  -2  -1  17        0.45       -2.30      2.30 o
  -1  -1  17        6.59       -0.24      3.04 o
   0  -1  17        0.88        1.87      3.08 o
   1  -1  17       42.94       38.23      6.14 o
   2  -1  17       31.77       20.20      4.91 o
   3  -1  17        5.81        9.70      6.21 o
 -10   0  17        0.06        0.40      2.67 o
  -9   0  17        4.87        2.16      2.75 o
  -8   0  17        1.23        0.46      2.51 o
  -7   0  17        5.18        8.98      4.35 o
  -6   0  17       57.38       58.41      5.97 o
  -5   0  17       32.91       36.05      5.55 o
  -4   0  17       39.74       51.47      6.15 o
  -3   0  17        7.83       12.52      3.82 o
  -2   0  17        2.74        0.28      2.97 o
  -1   0  17        5.54        8.45      5.22 o
   0   0  17        2.76        2.51      3.15 o
   1   0  17        0.07       -2.44      2.90 o
   2   0  17        1.47       -1.49      3.07 o
   3   0  17        2.13       -0.50      5.72 o
 -10   1  17       20.84       11.19      4.23 o
  -9   1  17        0.45       -0.25      2.39 o
  -8   1  17       23.70       33.07      4.66 o
  -7   1  17      180.23      178.12      8.96 o
  -6   1  17        0.03        0.00      2.64 o
  -5   1  17       17.98       18.46      4.24 o
  -4   1  17        2.03       -0.61      2.67 o
  -3   1  17        0.45       -1.84      2.62 o
  -2   1  17       23.98       26.18      4.74 o
  -1   1  17       20.36       17.05      4.42 o
   0   1  17        8.13       11.43      4.38 o
   1   1  17        0.42        1.17      3.25 o
   2   1  17        3.17        2.11      4.04 o
 -10   2  17       13.87       15.66      4.72 o
  -9   2  17        7.89        9.70      4.23 o
  -8   2  17        7.04        4.47      3.98 o
  -7   2  17        1.47       -0.05      2.62 o
  -6   2  17        9.08        4.72      4.47 o
  -5   2  17       24.84       26.20      4.90 o
  -4   2  17        1.32        4.72      4.72 o
  -3   2  17       32.28       30.95      5.26 o
  -2   2  17       26.92       20.05      4.88 o
  -1   2  17        3.16        5.83      4.03 o
   0   2  17        1.46        4.15      3.86 o
   1   2  17        7.40        8.00      4.35 o
 -10   3  17        3.34       11.68      4.72 o
  -9   3  17       70.03       92.48     10.19 o
  -8   3  17       13.91        5.22      4.47 o
  -7   3  17        0.01        1.24      3.98 o
  -6   3  17        1.09        0.25      3.48 o
  -5   3  17       30.61       34.82      5.59 o
  -4   3  17        6.42        3.73      5.72 o
  -3   3  17       16.01       18.65      4.77 o
  -2   3  17       23.40       18.15      4.75 o
  -1   3  17       18.31       19.07      4.84 o
   0   3  17        0.22       -0.12      3.52 o
  -9   4  17        3.95       10.69      5.47 o
  -8   4  17       92.35      104.16     11.68 o
  -7   4  17       48.09       67.37      9.70 o
  -6   4  17        2.46        0.75      3.98 o
  -5   4  17       17.74       22.01      5.17 o
  -4   4  17        0.72       -0.96      3.48 o
  -3   4  17        0.06        1.22      3.57 o
  -2   4  17        0.61       -1.74      5.34 o
  -1   4  17        5.82        0.32      3.75 o
  -8   5  17        5.99        4.97      4.97 o
  -7   5  17        5.99        1.99      4.23 o
  -6   5  17       47.40       58.67      9.45 o
  -5   5  17        7.63        2.81      3.54 o
  -4   5  17        1.34        5.47      3.64 o
  -3   5  17       21.45       28.21     12.68 o
  -3  -8  18       11.15        2.49      3.52 o
  -2  -8  18        0.50       -2.41      2.41 o
  -1  -8  18        0.30       -1.76      2.22 o
   0  -8  18        3.81        0.38      2.85 o
   1  -8  18        0.28        0.79      2.88 o
   2  -8  18        0.01       -2.81      2.81 o
  -4  -7  18       87.25       91.72      8.42 o
  -3  -7  18       57.24       56.85      5.82 o
  -2  -7  18       22.49       24.00      3.49 o
  -1  -7  18        1.85        3.42      2.72 o
   0  -7  18        5.68        5.05      2.95 o
   1  -7  18        0.82        3.03      2.91 o
   2  -7  18       15.31       16.37      4.74 o
   3  -7  18        5.07        3.66      3.03 o
  -6  -6  18        5.62        7.42      8.08 o
  -5  -6  18        1.36       -0.15      2.85 o
  -4  -6  18        3.33        5.64      3.70 o
  -3  -6  18       48.63       49.09      5.60 o
  -2  -6  18        0.60        2.38      2.58 o
  -1  -6  18        8.05        5.13      2.76 o
   0  -6  18        1.26        4.20      3.29 o
   1  -6  18       28.03       27.31      5.47 o
   2  -6  18       17.24       11.51      4.38 o
   3  -6  18        0.01       -2.90      3.50 o
  -7  -5  18        3.48        1.64      3.25 o
  -6  -5  18        1.48        0.99      3.15 o
  -5  -5  18        0.63       -2.69      2.69 o
  -4  -5  18        0.04       -1.26      2.51 o
  -3  -5  18       44.57       58.28      5.03 o
  -2  -5  18        4.96        7.90      2.77 o
  -1  -5  18       36.26       32.00      5.77 o
   0  -5  18        4.43        1.27      3.22 o
   1  -5  18        5.95       14.46      4.42 o
   2  -5  18        0.56        3.80      4.60 o
   3  -5  18        0.94       -0.82      3.57 o
  -7  -4  18        4.77       12.23      6.59 o
  -6  -4  18        0.27        6.10      3.34 o
  -5  -4  18        9.47       12.84      3.75 o
  -4  -4  18       14.76       10.99      3.35 o
  -3  -4  18       69.39       93.50      6.86 o
  -2  -4  18        6.40        3.06      4.47 o
  -1  -4  18       22.86       28.64      6.59 o
   0  -4  18        0.01       -1.35      3.12 o
   1  -4  18        0.26        0.43      3.25 o
   2  -4  18       14.02        3.48      3.68 o
   3  -4  18       37.76       41.83      6.83 o
  -8  -3  18        0.00       -1.44      2.67 o
  -7  -3  18        2.85       -0.06      2.98 o
  -6  -3  18        2.38       -1.64      2.62 o
  -5  -3  18        8.66       13.97      3.70 o
  -4  -3  18        4.16        1.08      2.81 o
  -3  -3  18        0.53       -2.79      2.79 o
  -2  -3  18        1.49        3.28      3.31 o
  -1  -3  18       47.26       59.11      7.08 o
   0  -3  18       12.33       10.50      4.12 o
   1  -3  18       92.46       97.24      9.94 o
   2  -3  18       33.27       23.79      5.24 o
   3  -3  18        2.97        1.34      4.32 o
  -8  -2  18        7.77       15.14      3.88 o
  -7  -2  18        0.97       -1.23      2.62 o
  -6  -2  18        0.17       -2.21      2.21 o
  -5  -2  18       53.83       60.28      5.58 o
  -4  -2  18        0.77        3.82      3.08 o
  -3  -2  18        0.05        3.42      3.16 o
  -2  -2  18        0.08        0.19      3.03 o
  -1  -2  18        4.65       10.59      4.13 o
   0  -2  18        3.80        6.64      3.78 o
   1  -2  18        4.69        9.51      4.48 o
   2  -2  18       41.09       30.66      5.69 o
  -9  -1  18       14.59       15.12      3.86 o
  -8  -1  18        7.92        5.87      2.90 o
  -7  -1  18        1.17        0.38      2.69 o
  -6  -1  18       35.82       32.96     11.81 o
  -5  -1  18      118.18      140.23     10.27 o
  -4  -1  18       10.74       10.01      3.70 o
  -3  -1  18        1.47       -0.07      2.75 o
  -2  -1  18       11.83       13.42      4.97 o
  -1  -1  18        0.33       -0.40      3.07 o
   0  -1  18        1.24       -0.08      3.42 o
   1  -1  18        1.06        3.49      3.60 o
   2  -1  18        1.28       -3.48      3.69 o
  -9   0  18       11.48        9.82      3.64 o
  -8   0  18        0.84        4.16      2.98 o
  -7   0  18       19.70       28.86      4.74 o
  -6   0  18       64.34       66.90      6.68 o
  -5   0  18       69.95       61.25      6.97 o
  -4   0  18       37.45       29.47      5.19 o
  -3   0  18        2.58        2.97      3.40 o
  -2   0  18       31.17       31.70      5.66 o
  -1   0  18       10.02       -1.10      3.16 o
   0   0  18        0.08        5.24      4.97 o
   1   0  18        0.49        1.79      3.68 o
  -9   1  18       20.87       22.12      5.72 o
  -8   1  18       36.63       48.00      5.69 o
  -7   1  18        8.61       13.24      4.10 o
  -6   1  18       68.48       60.03      6.41 o
  -5   1  18       35.03       32.42     10.32 o
  -4   1  18        0.46       -1.72      3.15 o
  -3   1  18        2.95        3.27      3.54 o
  -2   1  18        0.02        0.73      3.12 o
  -1   1  18       46.30       40.24      6.48 o
   0   1  18       37.41       30.51      5.84 o
  -9   2  18        0.92        3.98      4.47 o
  -8   2  18       62.76       55.68      8.70 o
  -7   2  18       98.42      123.80     12.68 o
  -6   2  18        3.29        4.23      3.98 o
  -5   2  18        5.25        3.55      3.57 o
  -4   2  18        6.73        4.84      3.93 o
  -3   2  18        7.89       15.46      4.48 o
  -2   2  18       11.37        5.05      4.13 o
  -1   2  18        6.22       12.46      4.66 o
  -8   3  18       37.27       54.44      9.20 o
  -7   3  18       44.56       44.25      8.20 o
  -6   3  18       29.88       32.32      7.46 o
  -5   3  18        3.17        0.59      3.35 o
  -4   3  18        5.94        7.04      3.93 o
  -3   3  18       58.64       52.12      6.87 o
  -2   3  18       16.25        5.58      5.34 o
  -7   4  18       23.45       23.37      6.96 o
  -6   4  18        0.05        0.50      4.47 o
  -5   4  18       39.43       61.44      7.76 o
  -4   4  18        4.94        4.90      4.21 o
  -2  -7  19        1.19       -2.38      2.77 o
  -1  -7  19        7.14        5.17      3.29 o
   0  -7  19        0.88       -1.83      2.58 o
  -4  -6  19       10.69        7.46      4.97 o
  -3  -6  19        0.29       -1.20      2.70 o
  -2  -6  19        4.44        1.17      2.66 o
  -1  -6  19        1.79       -1.59      2.51 o
   0  -6  19        0.34        1.52      2.75 o
   1  -6  19        3.80        0.06      3.42 o
  -5  -5  19       41.59       58.31      7.08 o
  -4  -5  19        2.32        1.24      4.47 o
  -3  -5  19       16.83       14.78      4.77 o
  -2  -5  19       21.43       30.33      4.69 o
  -1  -5  19        2.72        4.08      2.75 o
   0  -5  19        6.11        0.27      3.64 o
   1  -5  19        2.01        0.67      3.52 o
  -6  -4  19        0.30       -1.37      3.33 o
  -5  -4  19        0.74       -1.17      2.72 o
  -4  -4  19       32.24       37.82      6.80 o
  -3  -4  19        7.79        6.27      3.88 o
  -2  -4  19        0.09        1.84      2.54 o
  -1  -4  19        8.06        3.84      3.58 o
   0  -4  19        2.73        5.03      3.88 o
   1  -4  19        0.09       -2.73      4.47 o
  -7  -3  19        2.68        0.73      5.10 o
  -6  -3  19       33.28       33.97      5.26 o
  -5  -3  19       50.89       51.47      6.33 o
  -4  -3  19        0.00        0.76      3.27 o
  -3  -3  19       30.43       38.08      4.50 o
  -2  -3  19        7.79       10.15      7.08 o
  -1  -3  19       37.66       51.30      9.82 o
   0  -3  19       13.49       18.65      5.02 o
   1  -3  19        6.06        6.92      4.00 o
  -7  -2  19       44.13       49.54      7.33 o
  -6  -2  19       38.29       39.82      5.69 o
  -5  -2  19       30.65       36.58      5.44 o
  -4  -2  19        2.71       -0.60      5.10 o
  -3  -2  19        4.46        0.25      3.40 o
  -2  -2  19       24.64       31.47      8.70 o
  -1  -2  19        3.74        4.81      3.82 o
   0  -2  19        0.45        1.14      3.58 o
   1  -2  19       39.73       31.58      6.06 o
  -7  -1  19       20.26       12.21      3.93 o
  -6  -1  19        1.04        0.20      2.86 o
  -5  -1  19        6.36        2.24      4.23 o
  -4  -1  19       36.19       42.35     11.68 o
  -3  -1  19        1.15       -0.78      3.27 o
  -2  -1  19        4.55        0.19      3.60 o
  -1  -1  19        7.94       -0.23      4.10 o
   0  -1  19       19.00       14.58     11.06 o
  -7   0  19        0.03       -1.86      2.99 o
  -6   0  19       25.48       34.12      5.27 o
  -5   0  19        0.34        1.42      3.26 o
  -4   0  19        8.07        9.83      4.10 o
  -3   0  19        8.77        3.35      5.34 o
  -2   0  19        0.50       -2.81      3.22 o
  -1   0  19        0.42       -4.01      6.09 o
  -7   1  19      111.50      139.71      9.67 o
  -6   1  19       22.80       19.76      4.28 o
  -5   1  19       42.05       53.03      6.79 o
  -4   1  19        2.79        1.55      3.65 o
  -3   1  19        2.25        2.80      5.22 o
  -2   1  19        0.14       -2.52      3.40 o
  -6   2  19       54.06       46.98      8.95 o
  -5   2  19        3.64        3.08      4.06 o
  -4   2  19        2.08        3.55      3.94 o
  -3   2  19       20.00       15.31      4.95 o
  -3  -4  20        1.71        1.74      3.72 o
  -2  -4  20        5.78        3.86      4.95 o
  -4  -3  20       20.29       22.29      5.55 o
  -3  -3  20       16.30       22.48      5.24 o
  -2  -3  20       36.61       27.99      5.73 o
  -5  -2  20       12.66        3.62      4.85 o
  -4  -2  20        1.62        4.00      3.80 o
  -3  -2  20       18.22       16.48      5.02 o
  -2  -2  20        2.54        3.42      6.34 o
  -5  -1  20        0.04       -0.25      4.23 o
  -4  -1  20        5.82        7.14      4.18 o
  -3  -1  20        0.04       -0.94      7.21 o
 
